# Supplementary material for: Identification of CCL19 as a Novel Immune-Related Biomarker in Diabetic Nephropathy
Source: Front Genet. 2022 Feb 9;13:830437. doi: 10.3389/fgene.2022.830437 (PMC8864156; doi:10.3389/fgene.2022.830437)
Supplement: Supplementary file 2 [file DataSheet2.xlsx]

## Sheet: Table S1
Table S1. Differentially expression analysis of immune-related genes in training cohort.
Symbol	logFC	AveExpr	t	P.Value	adj.P.Val	B	tumor_mean	normal_mean
IGKC	2.4854	9.15893	6.05286	2.23438e-07	2.91369e-06	6.59514	10.6718	8.18639
CXCL6	2.06546	4.81217	6.34536	8.04418e-08	1.25878e-06	7.60226	6.0694	4.00394
LYZ	1.69944	6.19647	4.77154	1.81139e-05	0.000112967	2.28794	7.23091	5.53147
RBP4	1.68737	9.01879	4.31277	8.20129e-05	0.000407205	0.823081	10.0459	8.35851
CPA3	1.6699	6.20949	6.76463	1.8556e-08	3.6933e-07	9.05074	7.22595	5.55606
FGL2	1.52844	8.00993	9.47576	1.75799e-12	1.07808e-10	18.2329	8.94029	7.41184
CD48	1.50146	6.68509	6.31117	9.0655e-08	1.36681e-06	7.48434	7.59902	6.09756
IGHM	1.49691	6.07219	5.28787	3.15413e-06	2.80656e-05	3.99464	6.98335	5.48644
FCER1A	1.3913	4.70066	6.49346	4.79188e-08	8.23695e-07	8.11353	5.54754	4.15624
CX3CR1	1.34407	6.23115	7.39054	2.08893e-09	5.20856e-08	11.2118	7.04927	5.70521
ANXA1	1.2194	7.37552	5.55922	1.2405e-06	1.23996e-05	4.90952	8.11777	6.89837
TNC	1.2026	6.09715	4.58	3.42245e-05	0.000195114	1.6695	6.82917	5.62657
PLG	1.1998	10.9373	4.13211	0.000146533	0.000655786	0.263244	11.6676	10.4678
MMP7	1.18451	9.0379	4.0009	0.000222047	0.000931286	-0.136408	9.7589	8.5744
CD52	1.1767	5.48307	4.97641	9.09976e-06	6.51336e-05	2.95889	6.19932	5.02263
S100A2	1.1682	9.39758	4.34386	7.41501e-05	0.000373881	0.920495	10.1087	8.94046
TRBC1	1.13764	7.24175	6.38059	7.11171e-08	1.13637e-06	7.72382	7.93423	6.79659
ACPP	1.13749	6.77142	6.29518	9.58683e-08	1.43109e-06	7.42919	7.46381	6.32632
TRAC	1.10273	6.32363	6.18153	1.42602e-07	1.98703e-06	7.03765	6.99486	5.89213
KLRB1	1.05457	5.89309	6.22485	1.22577e-07	1.7603e-06	7.18682	6.535	5.48043
CCL19	1.04918	5.4732	3.70228	0.000560123	0.00199204	-1.0216	6.11183	5.06265
GATM	1.04764	11.9478	4.93942	1.031e-05	7.31044e-05	2.83707	12.5855	11.5379
SLPI	1.04235	7.78982	3.94081	0.000268122	0.00107676	-0.317319	8.4243	7.38195
HLA-DQA1	1.01453	6.05529	2.70515	0.00947868	0.0216369	-3.6698	6.67283	5.65831
ABCB1	0.987042	8.61636	8.93144	1.07218e-11	4.77017e-10	16.4391	9.21717	8.23013
PCK1	0.939197	11.9515	5.88125	4.06212e-07	5.03658e-06	6.00668	12.5232	11.584
VAV3	0.924658	8.5924	7.8043	4.97942e-10	1.50644e-08	12.6325	9.15524	8.23058
CD2	0.906161	6.03601	6.71611	2.19881e-08	4.22806e-07	8.88301	6.58759	5.68143
GZMK	0.905854	6.32663	5.07382	6.54332e-06	4.93249e-05	3.28091	6.87802	5.97217
PECAM1	0.890127	6.87606	8.20168	1.27038e-10	4.5754e-09	13.9868	7.41788	6.52775
FSTL1	0.866845	8.77348	5.67832	8.21647e-07	8.8777e-06	5.31407	9.30112	8.43428
MARCKSL1	0.86618	7.50857	6.78608	1.72147e-08	3.51424e-07	9.12491	8.03581	7.16963
GZMA	0.866141	5.06479	5.08013	6.40461e-06	4.86022e-05	3.30185	5.592	4.72586
KNG1	0.860491	10.0544	4.50647	4.36019e-05	0.000239547	1.43459	10.5782	9.71767
NPR3	0.845513	8.87377	4.55647	3.69877e-05	0.000208769	1.59415	9.38843	8.54292
CAV1	0.84399	6.27924	5.29489	3.07928e-06	2.76161e-05	4.01816	6.79298	5.94899
CCL5	0.834384	4.99647	4.80816	1.60257e-05	0.000102429	2.40719	5.50436	4.66998
LTB	0.814727	6.13798	4.91196	1.13094e-05	7.8235e-05	2.74684	6.6339	5.81918
CD3D	0.801686	5.56378	4.16037	0.000133896	0.000607634	0.350108	6.05176	5.25007
SDC1	0.778759	9.48913	6.56354	3.74992e-08	6.5958e-07	8.35564	9.96316	9.1844
CECR1	0.776763	7.37154	4.9441	1.01486e-05	7.21854e-05	2.85246	7.84436	7.06759
IL2RB	0.774403	6.33862	8.5557	3.80453e-11	1.51447e-09	15.1827	6.80999	6.03559
FABP1	0.773973	10.9875	4.02203	0.00020774	0.000881149	-0.0724443	11.4586	10.6846
LIME1	0.768358	7.87308	7.1242	5.28276e-09	1.15256e-07	10.2933	8.34078	7.57242
ID1	0.767024	8.17401	4.92506	1.08211e-05	7.60155e-05	2.78988	8.6409	7.87387
CXCL12	0.75008	8.50685	4.69167	2.3639e-05	0.000140779	2.02897	8.96342	8.21334
ACE2	0.744161	9.33609	3.61872	0.000721593	0.00246581	-1.26269	9.78906	9.0449
CCL4	0.743822	6.88136	7.27208	3.15478e-09	7.53494e-08	10.8036	7.33412	6.5903
CD44	0.735958	5.77574	6.10599	1.85637e-07	2.52221e-06	6.77773	6.22372	5.48776
FOLR1	0.735811	10.4695	6.71074	2.24058e-08	4.26712e-07	8.86442	10.9174	10.1816
APOM	0.731409	11.3324	4.2093	0.000114477	0.00053446	0.501146	11.7776	11.0462
GNAI1	0.726644	5.91993	5.30135	3.01188e-06	2.73358e-05	4.03983	6.36224	5.6356
MGAM	0.724615	8.92421	3.20412	0.00243403	0.00681828	-2.41069	9.36528	8.64066
PTMA	0.721971	10.4963	7.24149	3.50954e-09	8.29494e-08	10.6981	10.9357	10.2137
APOH	0.714493	8.73978	2.55031	0.0140793	0.0299983	-4.02943	9.17469	8.46019
NR1I3	0.711394	5.50167	4.12634	0.000149252	0.000665331	0.245541	5.93469	5.2233
FABP4	0.709603	5.01857	4.30661	8.36631e-05	0.000412677	0.803833	5.45051	4.7409
KMO	0.70141	9.07989	3.7084	0.000549766	0.00196478	-1.00381	9.50684	8.80543
FCN1	0.69913	4.96856	5.76532	6.07702e-07	7.03508e-06	5.61051	5.39412	4.69499
CD53	0.697378	7.76263	3.78678	0.000432422	0.00160847	-0.774731	8.18712	7.48975
PTH1R	0.690652	10.2831	5.50648	1.48812e-06	1.45541e-05	4.73092	10.7035	10.0129
UCP2	0.683212	6.88805	5.89318	3.89693e-07	4.91229e-06	6.04753	7.30392	6.62071
C1orf54	0.679572	7.91641	5.13874	5.24768e-06	4.17789e-05	3.49656	8.33006	7.65049
TRIM22	0.677141	7.54385	3.49893	0.00103274	0.00331911	-1.60288	7.95603	7.27888
BPHL	0.673049	9.2418	4.60132	3.18971e-05	0.000184629	1.73787	9.65148	8.97843
PTN	0.668154	6.17965	4.54864	3.79548e-05	0.000212117	1.56911	6.58636	5.9182
CLEC10A	0.666696	4.9656	4.80015	1.64612e-05	0.000104623	2.38108	5.37142	4.70472
HMGB2	0.656496	7.49401	4.63287	2.87348e-05	0.000169348	1.83927	7.89362	7.23712
ALDH3A2	0.653029	10.0204	5.04019	7.33372e-06	5.47375e-05	3.16952	10.4179	9.76484
ITGB2	0.652341	5.98747	3.64578	0.000664943	0.00230344	-1.18494	6.38454	5.7322
IGFBP7	0.647062	11.107	7.46379	1.6194e-09	4.22348e-08	11.464	11.5009	10.8538
CRABP2	0.634241	6.25032	7.40058	2.01724e-09	5.08569e-08	11.2464	6.63638	6.00214
CAPG	0.634042	7.93566	5.44862	1.81639e-06	1.72443e-05	4.5354	8.3216	7.68756
ARHGAP25	0.633154	5.60111	8.12952	1.62656e-10	5.67793e-09	13.7417	5.9865	5.35335
IL10RA	0.632957	5.49744	4.05142	0.000189325	0.000821372	0.0167521	5.88272	5.24976
PTPRC	0.630452	4.99012	3.84232	0.000364298	0.00137995	-0.610875	5.37387	4.74342
PYCARD	0.626034	5.09454	3.85842	0.000346576	0.00132611	-0.563166	5.4756	4.84957
LY75	0.616732	5.08482	3.39927	0.00138559	0.0042716	-1.88078	5.46022	4.84349
KRT7	0.616463	5.87303	3.83111	0.000377159	0.00142155	-0.644056	6.24827	5.63181
CCR2	0.610332	4.80399	6.07713	2.05297e-07	2.74012e-06	6.67855	5.1755	4.56517
LGALS4	0.609199	5.42521	3.40794	0.00135083	0.00418719	-1.85679	5.79603	5.18683
CD8A	0.607895	6.17867	7.46653	1.60408e-09	4.22348e-08	11.4734	6.5487	5.9408
IFI16	0.606316	5.89014	3.5572	0.000868062	0.00285868	-1.43821	6.2592	5.65288
HLA-DPA1	0.605957	8.98265	2.88458	0.00589709	0.0143876	-3.23394	9.35149	8.74553
CXCR4	0.599621	6.00477	3.07176	0.00353247	0.00937448	-2.75867	6.36975	5.77013
RNASET2	0.598759	8.01704	6.33584	8.31624e-08	1.27859e-06	7.56944	8.3815	7.78275
MUC1	0.597036	7.84435	4.42344	5.72276e-05	0.000299883	1.17113	8.20776	7.61073
C7	0.595962	9.34584	2.74484	0.00854636	0.0197673	-3.5751	9.7086	9.11263
MEFV	0.595388	6.06611	6.38534	6.99465e-08	1.12559e-06	7.7402	6.42852	5.83313
PRSS23	0.595344	8.4943	4.71347	2.19852e-05	0.000132319	2.0995	8.85669	8.26134
AOC3	0.589751	5.29379	5.73323	6.79251e-07	7.71771e-06	5.5011	5.65277	5.06302
PRKCQ	0.574912	6.61824	6.42673	6.05177e-08	1.00967e-06	7.8831	6.96819	6.39327
SELP	0.573047	6.68481	6.74471	1.98949e-08	3.85826e-07	8.98188	7.03363	6.46058
NR3C2	0.561288	7.10843	5.41996	2.00465e-06	1.87956e-05	4.43871	7.45008	6.88879
ITGAM	0.559725	4.73715	5.06723	6.69126e-06	5.02731e-05	3.25907	5.07786	4.51813
RAC2	0.552925	6.42702	3.562	0.000855678	0.00282199	-1.42457	6.76359	6.21066
PKLR	0.552328	6.5615	5.75559	6.28571e-07	7.23974e-06	5.57732	6.8977	6.34538
TYROBP	0.546586	6.57667	2.30016	0.0259228	0.0502185	-4.576	6.90937	6.36279
CD247	0.546287	4.84047	5.59615	1.0919e-06	1.13648e-05	5.03478	5.17299	4.62671
FYN	0.54591	7.71777	6.52311	4.31977e-08	7.48211e-07	8.21594	8.05007	7.50416
CASP1	0.539047	5.15133	3.65198	0.000652584	0.00227103	-1.16709	5.47944	4.94039
GSN	0.538178	7.76552	5.21991	3.97922e-06	3.34402e-05	3.76719	8.0931	7.55492
LCK	0.537332	4.91845	6.05968	2.18186e-07	2.88566e-06	6.61857	5.24552	4.70819
CTSH	0.533433	11.891	4.85191	1.38391e-05	9.21866e-05	2.55008	12.2157	11.6823
P2RY14	0.532634	4.03766	5.89022	3.93729e-07	4.91467e-06	6.03739	4.36187	3.82923
GMFG	0.531616	6.39741	3.29505	0.0018759	0.00547096	-2.16621	6.721	6.18939
GZMB	0.531496	4.42904	4.31674	8.09646e-05	0.000403755	0.835513	4.75256	4.22106
PTGS1	0.528189	5.54926	8.97803	9.17281e-12	4.16262e-10	16.5939	5.87077	5.34258
CFH	0.526209	5.95569	2.74237	0.00860189	0.0198754	-3.58103	6.27599	5.74978
ASGR2	0.525799	6.33595	8.12148	1.67197e-10	5.74804e-09	13.7144	6.656	6.1302
PDGFRA	0.525712	7.01171	2.71635	0.00920656	0.021122	-3.64318	7.33171	6.806
SKAP1	0.525072	6.49176	6.41456	6.31511e-08	1.04591e-06	7.84106	6.81137	6.2863
THBS1	0.524816	7.36147	4.75084	1.94104e-05	0.000119691	2.22067	7.68092	7.1561
PDGFC	0.520546	9.98642	7.21545	3.84289e-09	8.9892e-08	10.6083	10.3033	9.78272
SELL	0.518645	5.30018	3.15776	0.00277577	0.00764349	-2.53366	5.61587	5.09723
CTSK	0.517679	6.50842	4.4261	5.67326e-05	0.000297977	1.17954	6.82353	6.30585
DCK	0.509719	4.84473	5.05034	7.08562e-06	5.30603e-05	3.20314	5.15499	4.64528
C1QA	0.507776	6.19334	2.20043	0.0327236	0.0606616	-4.78144	6.50243	5.99465
S100A6	0.506791	9.96006	3.70291	0.000559044	0.00199132	-1.01976	10.2685	9.76175
CHP2	0.504914	6.71649	3.73042	0.000514018	0.00186311	-0.939708	7.02383	6.51892
TLR5	0.500282	5.46465	5.71501	7.23558e-07	8.04781e-06	5.43899	5.76917	5.26889
HRG	0.499076	8.30081	3.99203	0.000228327	0.000952343	-0.163183	8.6046	8.10552
FN1	0.499068	6.09764	4.84645	1.40951e-05	9.29702e-05	2.53222	6.40143	5.90236
SLAMF7	0.49558	4.8013	6.33503	8.33987e-08	1.27859e-06	7.56664	5.10296	4.60737
IL7R	0.494613	5.41291	2.74696	0.00849922	0.0197265	-3.57004	5.71398	5.21937
AKR7A3	0.493615	10.3528	2.60628	0.0122215	0.0266938	-3.90124	10.6533	10.1597
ALDH1A2	0.492217	6.19088	7.06542	6.48551e-09	1.38827e-07	10.0904	6.49049	5.99828
CDH3	0.491545	6.79929	4.08137	0.000172188	0.000755696	0.107979	7.09849	6.60694
WNT5A	0.491313	4.60432	5.08396	6.32193e-06	4.81358e-05	3.31454	4.90338	4.41207
CLDN4	0.491238	6.29614	2.7974	0.00744209	0.017608	-3.44821	6.59516	6.10392
HSPA2	0.490277	8.0351	3.61386	0.000732243	0.00249469	-1.27662	8.33353	7.84325
CSTA	0.48932	4.58524	3.12397	0.00305277	0.00828558	-2.62255	4.88308	4.39376
FLT3	0.489249	5.75142	4.71456	2.19059e-05	0.000132319	2.10301	6.04922	5.55997
FCGR2B	0.489117	5.11279	3.93768	0.000270762	0.00108034	-0.326716	5.41052	4.9214
CAT	0.488649	10.266	4.99559	8.52878e-06	6.22244e-05	3.02214	10.5635	10.0748
ANXA2	0.487647	10.5213	2.9523	0.00490891	0.0123897	-3.06435	10.8181	10.3305
CD1C	0.481682	6.47931	4.11948	0.000152548	0.00067869	0.224512	6.77251	6.29082
TFEC	0.478568	7.31708	3.35308	0.00158562	0.00479063	-2.00796	7.60838	7.12981
NDRG1	0.478125	11.1933	6.19077	1.38073e-07	1.95805e-06	7.06946	11.4843	11.0062
PROC	0.477838	7.50834	2.61311	0.0120111	0.0264086	-3.88547	7.7992	7.32136
EMP1	0.477055	5.97692	2.95928	0.00481633	0.0122377	-3.04671	6.2673	5.79025
DDX17	0.47433	7.11351	5.9896	2.78563e-07	3.57096e-06	6.37798	7.40224	6.92791
KRT23	0.470889	4.99235	4.8569	1.36093e-05	9.109e-05	2.5664	5.27898	4.80809
IDH1	0.466056	10.6897	4.16939	0.000130089	0.000595105	0.377901	10.9734	10.5074
MNDA	0.462575	4.50279	2.66514	0.0105122	0.0236628	-3.76422	4.78435	4.32178
TNFRSF21	0.461389	8.90143	5.0954	6.08099e-06	4.67721e-05	3.35251	9.18228	8.72089
VTCN1	0.461384	6.24094	2.11023	0.040186	0.0723666	-4.96085	6.52178	6.0604
TSC22D3	0.460615	8.58688	3.32814	0.00170469	0.00506275	-2.07616	8.86726	8.40664
ACADM	0.460052	10.4894	4.0422	0.000194924	0.000836075	-0.0112636	10.7694	10.3094
CCL18	0.455991	4.04941	4.44789	5.28338e-05	0.000280749	1.24849	4.32697	3.87098
ABAT	0.449098	9.63983	2.87165	0.00610566	0.0147852	-3.26601	9.91319	9.46409
PLAU	0.448312	6.72325	3.12453	0.00304798	0.00828247	-2.62108	6.99614	6.54782
TNFRSF17	0.446071	3.95758	4.00986	0.000215864	0.000908712	-0.109289	4.2291	3.78303
IMPDH2	0.443828	9.0025	5.00303	8.3167e-06	6.10635e-05	3.04672	9.27266	8.82883
PRKCB	0.443198	4.84234	4.81316	1.57594e-05	0.000101082	2.4235	5.11212	4.66892
LCP1	0.442052	7.28025	3.62445	0.00070921	0.00244022	-1.24623	7.54933	7.10728
PCNA	0.440873	8.42721	4.44917	5.26121e-05	0.000280227	1.25256	8.69557	8.25469
HPGD	0.440375	8.1159	2.63993	0.0112156	0.024876	-3.82319	8.38395	7.94358
NR2F2	0.43801	7.72273	4.99182	8.63811e-06	6.28201e-05	3.0097	7.98935	7.55134
CTSG	0.434432	5.79824	6.25086	1.1193e-07	1.61764e-06	7.27642	6.06267	5.62824
CSF1R	0.430754	6.44411	3.65641	0.000643874	0.00224762	-1.1543	6.7063	6.27555
EMP2	0.429879	6.23666	4.87206	1.29337e-05	8.70818e-05	2.61601	6.49832	6.06844
NKG7	0.42952	4.48746	5.17842	4.58432e-06	3.74166e-05	3.62871	4.74891	4.31939
SERPING1	0.425407	7.73308	1.98721	0.0527413	0.0903852	-5.19549	7.99203	7.56662
MAP2K6	0.425162	6.0537	7.50345	1.41104e-09	3.76665e-08	11.6004	6.3125	5.88733
RBMS3	0.424543	5.72689	4.22491	0.000108879	0.000515348	0.549502	5.98531	5.56076
GPR18	0.424041	4.35928	3.37089	0.00150543	0.00459734	-1.95904	4.61739	4.19335
GPR183	0.422687	4.61663	5.19487	4.33417e-06	3.56957e-05	3.6836	4.87392	4.45123
DAPK1	0.420387	7.52447	8.45756	5.30838e-11	2.04148e-09	14.8523	7.78036	7.35997
GATA3	0.419073	6.22077	3.68659	0.00058752	0.00207322	-1.06709	6.47586	6.05679
BMP4	0.417846	6.85388	7.31738	2.69446e-09	6.5739e-08	10.9598	7.10822	6.69037
CYP27A1	0.414929	9.1973	5.09414	6.10708e-06	4.6814e-05	3.34833	9.44986	9.03493
SYK	0.414637	5.90922	5.18768	4.44189e-06	3.6385e-05	3.65958	6.16161	5.74697
CHST15	0.413969	6.07728	3.03814	0.00387797	0.0101606	-2.84553	6.32926	5.91529
CD55	0.411905	5.97886	3.1293	0.00300741	0.00820592	-2.60857	6.22959	5.81768
HSPA6	0.410094	6.38785	1.84944	0.0706851	0.115551	-5.44405	6.63747	6.22738
BST2	0.409728	7.1602	2.41563	0.0196465	0.0398729	-4.32915	7.4096	6.99987
PPP1CC	0.408877	9.90401	7.20614	3.96963e-09	9.14874e-08	10.5762	10.1529	9.74401
LST1	0.408174	6.54586	2.91824	0.00538478	0.0132949	-3.14998	6.79431	6.38614
MS4A1	0.407965	5.32971	3.01879	0.00409092	0.0106326	-2.89523	5.57803	5.17007
COL4A1	0.407376	8.11848	3.00875	0.0042056	0.0109057	-2.92092	8.36645	7.95907
AZGP1	0.403686	9.689	1.87241	0.0673744	0.11118	-5.40366	9.93473	9.53104
CDH1	0.403091	7.29715	3.9911	0.000228998	0.000953386	-0.165997	7.54251	7.13942
CD27	0.400604	5.13055	3.86542	0.000339129	0.001302	-0.542379	5.37439	4.97379
IRF8	0.400103	6.67348	2.19204	0.033362	0.0616436	-4.79838	6.91702	6.51692
PDGFD	0.400033	5.73041	5.15599	4.94836e-06	3.96743e-05	3.55398	5.97391	5.57387
ATP6V1B2	0.398552	10.5661	4.0605	0.00018396	0.000802701	0.0443866	10.8087	10.4101
BST1	0.395434	6.16027	4.75081	1.94122e-05	0.000119691	2.22058	6.40097	6.00554
SAMSN1	0.394913	4.13322	2.67212	0.0103247	0.0233102	-3.74782	4.37361	3.97869
IVNS1ABP	0.393805	8.94471	5.11474	5.69407e-06	4.47054e-05	3.41676	9.18442	8.79061
CIRBP	0.390874	10.3726	6.27008	1.04656e-07	1.53203e-06	7.34269	10.6105	10.2196
INPP5D	0.389638	5.45776	6.7839	1.73466e-08	3.51424e-07	9.11736	5.69493	5.30529
LILRB1	0.389203	7.0572	3.92369	0.000282859	0.00112204	-0.368612	7.29411	6.9049
SMARCA2	0.38653	6.42987	5.57892	1.1589e-06	1.18448e-05	4.97632	6.66514	6.27861
PTEN	0.380356	6.58561	5.10873	5.81166e-06	4.54712e-05	3.39678	6.81713	6.43678
OXTR	0.37892	4.87084	5.20018	4.25644e-06	3.52477e-05	3.7013	5.10148	4.72256
CD244	0.3776	5.47783	5.09125	6.16717e-06	4.71155e-05	3.33876	5.70768	5.33008
UCHL1	0.377367	8.52553	2.33856	0.0236607	0.046562	-4.49497	8.75523	8.37786
TRIB2	0.373827	6.60673	4.28231	9.04993e-05	0.00044065	0.727964	6.83427	6.46045
FMOD	0.373223	6.49179	3.97822	0.000238457	0.000989138	-0.204846	6.71897	6.34574
CD37	0.372533	4.77424	3.22997	0.00226113	0.00643728	-2.34162	5.001	4.62847
PIK3CD	0.372061	6.07418	7.00638	7.97041e-09	1.69017e-07	9.88638	6.30065	5.92859
EPCAM	0.370751	10.1466	3.47603	0.00110527	0.00351734	-1.66714	10.3723	10.0015
CD69	0.369239	3.93333	2.61032	0.0120967	0.0264937	-3.89192	4.15809	3.78885
PEBP1	0.36866	11.9745	5.85974	4.37753e-07	5.34012e-06	5.93311	12.1989	11.8302
NXN	0.3662	6.15791	4.31195	8.22305e-05	0.000407382	0.820522	6.38082	6.01462
CD9	0.365862	9.81801	3.31286	0.00178184	0.00525063	-2.11782	10.0407	9.67485
KCNJ8	0.364756	5.89831	3.25406	0.00211058	0.00608485	-2.27696	6.12034	5.75558
HDAC6	0.364361	7.70291	4.81784	1.55144e-05	0.000100291	2.43876	7.9247	7.56033
IGHD	0.364193	5.54302	6.66595	2.62059e-08	4.87388e-07	8.70961	5.7647	5.40051
HLA-DPB1	0.361103	9.41769	1.68189	0.0992211	0.154624	-5.72542	9.63749	9.27639
ITPR3	0.360221	5.79578	6.40945	6.42897e-08	1.05705e-06	7.82342	6.01504	5.65482
STAB1	0.35931	6.28469	4.8143	1.56996e-05	0.000101082	2.42721	6.5034	6.14409
SLA	0.357759	5.95449	3.46408	0.00114505	0.0036236	-1.7006	6.17226	5.8145
HMGN1	0.357483	10.2058	5.12214	5.55267e-06	4.37531e-05	3.44134	10.4234	10.0659
HLA-DOB	0.353844	5.72933	5.25814	3.49188e-06	3.01258e-05	3.89505	5.94472	5.59087
S100A14	0.352704	5.80092	4.22451	0.00010902	0.000515348	0.548251	6.01561	5.66291
TXNIP	0.352431	10.4341	2.99851	0.0043258	0.0111537	-2.94709	10.6486	10.2962
ENTPD5	0.352031	7.98798	2.29807	0.026051	0.0503918	-4.58037	8.20226	7.85023
LAMP1	0.350725	10.5465	4.97912	9.01707e-06	6.49515e-05	2.9678	10.76	10.4093
IFNA7	0.350456	6.3302	3.81601	0.000395175	0.00148698	-0.688666	6.54352	6.19307
TRIB3	0.349831	5.9787	3.94908	0.000261276	0.00106252	-0.292517	6.19165	5.84181
RUNX3	0.349701	4.78643	4.91028	1.13734e-05	7.84387e-05	2.74133	4.99929	4.64959
TRAF5	0.348562	5.37578	3.34178	0.00163856	0.00490184	-2.0389	5.58795	5.23939
LILRA4	0.348095	5.59606	4.52169	4.1475e-05	0.00022897	1.48308	5.80795	5.45985
CD300A	0.348065	4.78582	5.32476	2.77967e-06	2.53296e-05	4.11841	4.99768	4.64962
ENC1	0.347391	5.30623	6.61657	3.11488e-08	5.69972e-07	8.53891	5.51769	5.1703
FXYD3	0.345924	6.76603	5.2593	3.47807e-06	3.01212e-05	3.89893	6.9766	6.63067
S1PR1	0.345098	4.90076	3.95885	0.000253396	0.0010397	-0.263147	5.11082	4.76572
PTGES	0.343072	5.78883	4.8856	1.23582e-05	8.3954e-05	2.66038	5.99766	5.65458
GPA33	0.342447	6.05266	4.43544	5.50277e-05	0.000291044	1.20909	6.26111	5.91866
IL2RG	0.341487	6.14882	3.66681	0.000623888	0.00218457	-1.12428	6.35668	6.0152
TMSB4Y	0.341244	5.31212	5.3292	2.73767e-06	2.50475e-05	4.13332	5.51984	5.17859
GATA2	0.341152	6.49348	5.29126	3.11779e-06	2.78514e-05	4.00599	6.70113	6.35998
LIPA	0.339611	9.01742	3.80726	0.00040599	0.00152263	-0.714473	9.22414	8.88453
PSAP	0.339448	11.2717	6.54661	3.97882e-08	6.94457e-07	8.29712	11.4783	11.1389
OAS2	0.33904	5.27217	3.87641	0.000327751	0.00126474	-0.509713	5.47855	5.13951
ADRB2	0.337755	4.85744	5.17179	4.68904e-06	3.79098e-05	3.60662	5.06303	4.72527
CD97	0.336722	5.56322	3.36592	0.00152741	0.00465195	-1.97271	5.76819	5.43146
SLC29A3	0.336375	7.02022	5.52461	1.39792e-06	1.37929e-05	4.79227	7.22497	6.88859
FYB	0.334942	5.28334	5.6488	9.10075e-07	9.74038e-06	5.21366	5.48722	5.15228
MCM7	0.333582	6.0608	5.26788	3.37745e-06	2.94747e-05	3.92767	6.26385	5.93027
AHNAK	0.33268	7.05822	4.40204	6.13665e-05	0.000317901	1.10354	7.26072	6.92804
CYBB	0.332271	5.25272	2.84887	0.00648982	0.0155824	-3.32226	5.45497	5.1227
FAP	0.330288	4.71626	7.20379	4.00234e-09	9.14874e-08	10.5681	4.9173	4.58701
HDAC9	0.329026	5.19592	7.551	1.19643e-09	3.27073e-08	11.7639	5.3962	5.06717
LY96	0.327814	4.84244	1.53515	0.131449	0.194812	-5.95233	5.04198	4.71417
JAM3	0.325083	6.88555	4.38633	6.459e-05	0.000331572	1.054	7.08342	6.75834
HBEGF	0.324822	5.69279	2.60269	0.0123337	0.026883	-3.90953	5.89051	5.56568
CD84	0.324795	5.25499	6.38796	6.93067e-08	1.12326e-06	7.74927	5.45269	5.12789
LY86	0.324247	6.71138	2.50519	0.0157601	0.0330366	-4.13122	6.90874	6.5845
ICAM3	0.321706	7.09305	3.77536	0.00044788	0.00165511	-0.808273	7.28888	6.96717
SEMA6A	0.321424	5.56345	3.93326	0.000274526	0.0010928	-0.339949	5.7591	5.43767
RPS24	0.321062	12.9462	6.57071	3.65707e-08	6.48273e-07	8.3804	13.1416	12.8206
LYN	0.319989	5.68221	3.03005	0.0039657	0.0103309	-2.86634	5.87698	5.55699
TDO2	0.319438	4.68727	3.35201	0.00159057	0.00479921	-2.0109	4.88171	4.56227
ID3	0.319373	6.24447	2.59024	0.0127298	0.0276666	-3.9382	6.43887	6.1195
LIF	0.318491	6.51645	3.34346	0.00163058	0.00488743	-2.0343	6.71031	6.39182
IFNA21	0.317774	5.05639	4.92254	1.09133e-05	7.61916e-05	2.78161	5.24982	4.93204
HNF4G	0.317472	5.74353	2.95187	0.00491463	0.0123903	-3.06543	5.93677	5.6193
KLKB1	0.316521	5.72165	3.54082	0.000911631	0.00298484	-1.48466	5.91431	5.59779
LAMP3	0.314875	4.83075	2.27984	0.0271966	0.0521631	-4.61846	5.02242	4.70754
PRLH	0.314871	5.4781	3.61874	0.000721533	0.00246581	-1.26261	5.66976	5.35489
STAT5A	0.31386	7.40928	4.92415	1.08546e-05	7.60156e-05	2.78687	7.60033	7.28647
DAB1	0.313632	5.1009	5.16065	4.87045e-06	3.91882e-05	3.5695	5.29181	4.97818
CEBPA	0.312134	6.35906	3.89804	0.000306419	0.00120288	-0.445268	6.54906	6.23693
MAPK8	0.31082	6.29558	5.38243	2.28064e-06	2.09505e-05	4.31228	6.48477	6.17395
MS4A6A	0.310625	6.85034	1.67482	0.100609	0.156036	-5.73678	7.03942	6.72879
IL33	0.309307	3.85137	3.94281	0.000266451	0.00107194	-0.311324	4.03964	3.73033
WISP2	0.30854	4.75383	4.16036	0.000133899	0.000607634	0.350087	4.94164	4.6331
CTSS	0.3068	5.16476	2.29635	0.0261577	0.0505122	-4.58399	5.35151	5.04471
SELPLG	0.306798	6.11625	5.17186	4.688e-06	3.79098e-05	3.60684	6.30299	5.99619
LTBP2	0.306539	6.70933	3.59026	0.000786136	0.00263867	-1.3441	6.89592	6.58938
FZD1	0.305889	6.28642	3.95805	0.00025403	0.00104042	-0.265545	6.47262	6.16673
HDC	0.305526	5.07104	4.77231	1.80674e-05	0.000112967	2.29044	5.25702	4.95149
FZD2	0.30546	4.48897	3.50634	0.00101025	0.00325143	-1.58203	4.6749	4.36944
CRLF1	0.30463	4.71265	4.64387	2.7706e-05	0.000163711	1.87469	4.89807	4.59344
JAG1	0.303802	6.27493	5.26867	3.36835e-06	2.94747e-05	3.93031	6.45985	6.15605
FOXM1	0.302459	4.92629	4.22995	0.000107132	0.000509608	0.565105	5.1104	4.80794
TRAF1	0.300472	5.56324	5.21028	4.11216e-06	3.44298e-05	3.73504	5.74614	5.44567
CD1D	0.300283	3.96179	4.78221	1.74792e-05	0.000109862	2.32266	4.14457	3.84428
CDK6	0.300114	5.12684	5.2743	3.30409e-06	2.91712e-05	3.94916	5.30952	5.0094
CD46	0.29971	8.8	3.94685	0.000263099	0.0010659	-0.299186	8.98243	8.68272
FLI1	0.29924	4.50889	5.68863	7.92821e-07	8.64861e-06	5.34916	4.69103	4.39179
SORL1	0.2968	8.42649	2.6589	0.0106823	0.0239522	-3.77884	8.60715	8.31035
DUSP2	0.294758	5.4512	3.70979	0.000547437	0.00196478	-0.999763	5.63062	5.33586
HSP90AB1	0.294053	10.2788	4.02141	0.000208152	0.000881149	-0.0743449	10.4577	10.1637
CLCF1	0.293555	6.69172	4.45593	5.14624e-05	0.000274749	1.27396	6.8704	6.57685
DCLK1	0.293375	4.57209	3.34507	0.00162299	0.00487113	-2.02991	4.75067	4.45729
TNFRSF1B	0.293191	4.87042	3.5521	0.0008814	0.00289421	-1.45268	5.04888	4.75569
MX2	0.293043	5.95828	2.91226	0.00547261	0.0134966	-3.16494	6.13666	5.84361
PLA2G4A	0.292271	4.2525	2.39535	0.0206385	0.0416626	-4.37319	4.4304	4.13813
ROBO1	0.291648	5.38673	2.29989	0.0259392	0.0502185	-4.57657	5.56426	5.27261
SEMA6B	0.290905	6.01789	4.62327	2.96626e-05	0.000173913	1.8084	6.19496	5.90406
CDH5	0.290123	5.15115	4.18469	0.000123877	0.000570134	0.425061	5.32775	5.03763
ADAM10	0.28994	6.31406	2.42872	0.0190289	0.0388279	-4.30055	6.49054	6.2006
LSP1	0.289036	5.38383	5.12988	5.40843e-06	4.29082e-05	3.46706	5.55977	5.27073
SLAMF1	0.288999	4.31496	6.18125	1.42744e-07	1.98703e-06	7.03666	4.49087	4.20187
TPBG	0.288771	6.92518	1.68612	0.0983968	0.153445	-5.7186	7.10095	6.81218
GM2A	0.288715	6.77934	5.78147	5.74565e-07	6.73815e-06	5.66564	6.95508	6.66636
COL18A1	0.288302	7.41545	3.57507	0.000822821	0.00274153	-1.38741	7.59094	7.30264
CRLF3	0.286853	6.69116	2.38774	0.0210223	0.0422494	-4.38964	6.86577	6.57891
CAMP	0.286397	5.33523	4.43831	5.4515e-05	0.000289006	1.21815	5.50956	5.22316
TNFSF8	0.286343	5.74452	4.35917	7.05539e-05	0.000356541	0.968566	5.91882	5.63247
CA9	0.285888	6.05464	3.75102	0.000482619	0.00177045	-0.879579	6.22866	5.94277
PEG10	0.285288	5.95277	3.74314	0.000494408	0.00180355	-0.902605	6.12643	5.84114
ENTPD1	0.28396	4.57503	5.12209	5.5535e-06	4.37531e-05	3.44119	4.74788	4.46392
CALCRL	0.283926	6.26265	4.14256	0.000141729	0.000638061	0.295346	6.43548	6.15155
CD38	0.283094	5.93008	3.00239	0.00427992	0.0110479	-2.93719	6.10239	5.8193
TNFRSF13B	0.28148	5.99977	4.09036	0.000167346	0.000735867	0.135419	6.17111	5.88963
TLR2	0.281383	5.86541	3.53175	0.000936632	0.00304909	-1.51032	6.03669	5.7553
PAK6	0.281146	5.10009	4.78537	1.72956e-05	0.00010901	2.33294	5.27122	4.99007
HUNK	0.280514	4.97843	4.74164	2.00149e-05	0.00012274	2.19083	5.14918	4.86867
GPR65	0.280264	4.23445	2.71914	0.00913987	0.0209902	-3.63654	4.40504	4.12478
BASP1	0.280087	6.75856	1.76213	0.0845462	0.135095	-5.59358	6.92905	6.64896
BTK	0.279319	5.71888	4.10747	0.000158491	0.00069964	0.187732	5.8889	5.60958
CCL21	0.278988	5.71077	1.81106	0.0765217	0.123579	-5.51055	5.88059	5.6016
LAT	0.278808	5.30206	4.47714	4.80077e-05	0.000258126	1.34129	5.47177	5.19296
TACSTD2	0.278338	5.89893	5.66572	8.58314e-07	9.22993e-06	5.27118	6.06836	5.79002
CD4	0.277967	5.92185	4.50264	4.41545e-05	0.000241413	1.42238	6.09105	5.81308
RAB38	0.277744	6.11159	3.80877	0.000404104	0.00151807	-0.710023	6.28066	6.00291
FOXP3	0.277169	5.00007	4.71354	2.19802e-05	0.000132319	2.09972	5.16878	4.89161
FSHR	0.276934	4.60469	4.88411	1.24203e-05	8.41243e-05	2.65549	4.77326	4.49633
ICAM2	0.276802	6.41392	2.7274	0.00894504	0.0206263	-3.61683	6.5824	6.3056
HMGB3	0.27544	6.57617	3.1349	0.00296043	0.00810278	-2.59386	6.74383	6.46839
MAPT	0.275347	7.50208	3.36932	0.00151236	0.0046123	-1.96337	7.66968	7.39433
CXCL9	0.274548	5.836	1.55061	0.127699	0.190624	-5.92929	6.00311	5.72857
IL16	0.272994	5.24872	4.10926	0.000157589	0.000697018	0.193219	5.41489	5.14189
TEK	0.271667	6.77053	5.8647	4.30268e-07	5.29495e-06	5.95008	6.93589	6.66422
DKK3	0.27141	4.61044	1.92864	0.0598244	0.100178	-5.30302	4.77564	4.50423
CD79B	0.271001	4.98012	4.20092	0.000117596	0.000546775	0.475219	5.14508	4.87408
RLN2	0.270855	4.39158	4.69463	2.34077e-05	0.000139768	2.03853	4.55645	4.28559
MMP2	0.270701	6.66745	2.68308	0.0100366	0.0227398	-3.72202	6.83222	6.56152
IGFBP2	0.270283	7.23421	1.97285	0.0544071	0.0926105	-5.2221	7.39873	7.12845
PDE4B	0.269885	5.04439	3.43209	0.00125831	0.00394352	-1.78978	5.20867	4.93878
CXCR3	0.269819	4.95042	4.48001	4.75582e-05	0.000257541	1.35041	5.11466	4.84484
PTGS2	0.269105	3.94931	5.22338	3.93229e-06	3.32924e-05	3.7788	4.11311	3.84401
C4BPA	0.26864	5.63761	2.70037	0.00959701	0.0218193	-3.68113	5.80113	5.53249
GFPT2	0.267862	5.41965	3.68329	0.000593439	0.00209086	-1.07664	5.58269	5.31483
CER1	0.267766	5.5346	3.56334	0.000852257	0.00281481	-1.42077	5.69759	5.42982
LTBP1	0.267544	6.1425	3.21125	0.00238515	0.0066979	-2.39168	6.30535	6.03781
EMP3	0.26699	6.7782	1.64812	0.105993	0.163161	-5.77926	6.94072	6.67373
CD79A	0.266915	5.77573	3.24762	0.00214985	0.0061747	-2.29426	5.9382	5.67128
PTGER1	0.266012	7.30332	4.4779	4.7889e-05	0.000258126	1.34369	7.46524	7.19923
ADAMTS12	0.265926	5.34684	4.82591	1.51002e-05	9.81727e-05	2.46512	5.50871	5.24278
CLEC1A	0.265448	5.90984	5.20723	4.15527e-06	3.46629e-05	3.72483	6.07142	5.80597
LECT2	0.26489	4.3689	4.13458	0.000145383	0.000651926	0.270829	4.53014	4.26525
ITGAX	0.263937	5.8429	3.97067	0.000244178	0.00100918	-0.227597	6.00356	5.73962
ERBB2	0.263287	6.88661	4.84801	1.40215e-05	9.27545e-05	2.53732	7.04687	6.78359
MAP1LC3C	0.262639	4.37095	4.58181	3.4021e-05	0.000194933	1.67529	4.53081	4.26818
NCOA4	0.261863	11.3284	4.12738	0.000148757	0.00066443	0.248738	11.4878	11.2259
CCR7	0.261109	4.52807	2.4953	0.0161521	0.0337469	-4.15335	4.687	4.42589
F11	0.260995	6.91487	2.47786	0.0168647	0.0349143	-4.1922	7.07374	6.81274
PTPRB	0.260191	5.32101	4.18706	0.000122938	0.000569278	0.432393	5.47939	5.21919
MMP25	0.259409	6.06939	4.72863	2.09022e-05	0.000127151	2.14863	6.22729	5.96788
VAV1	0.259267	4.72361	4.53071	4.02624e-05	0.000222818	1.51186	4.88143	4.62216
GLIPR1	0.258712	5.11674	2.06811	0.0441544	0.0777844	-5.04251	5.27421	5.0155
SH2D1A	0.25851	4.57695	4.43051	5.59219e-05	0.000294401	1.19348	4.7343	4.47579
SIGLEC6	0.258373	5.61553	5.10093	5.96776e-06	4.63728e-05	3.37088	5.7728	5.51442
BDKRB2	0.257576	6.19834	2.21976	0.0312936	0.0586336	-4.74219	6.35513	6.09755
PLXND1	0.257477	5.66997	4.21958	0.000110761	0.000520324	0.532971	5.8267	5.56922
SNAP23	0.256982	6.65865	3.56451	0.00084927	0.00280903	-1.41744	6.81507	6.55809
PIK3R3	0.256954	5.73474	6.64165	2.8532e-08	5.26334e-07	8.62559	5.89115	5.6342
EPOR	0.256811	6.03715	4.93331	1.05245e-05	7.4393e-05	2.81698	6.19347	5.93665
PTK7	0.256339	5.81523	4.65937	2.6317e-05	0.000155909	1.92466	5.97126	5.71492
GUCA2A	0.255584	5.74288	4.30412	8.43407e-05	0.000414219	0.796039	5.89845	5.64287
NR1D2	0.255212	5.85251	2.23313	0.0303374	0.05722	-4.71489	6.00786	5.75264
CD34	0.255201	6.33548	3.74188	0.000496318	0.00180762	-0.906284	6.49082	6.23562
IKZF2	0.255156	5.03905	4.83307	1.4742e-05	9.63964e-05	2.48851	5.19436	4.9392
CD83	0.255121	7.91386	2.46301	0.0174942	0.0360202	-4.22513	8.06915	7.81403
UBASH3A	0.254044	4.19651	4.18606	0.000123332	0.00056957	0.42931	4.35115	4.0971
SHC2	0.253788	6.40298	4.33367	7.66428e-05	0.000383891	0.888531	6.55746	6.30368
TFAM	0.253351	6.20552	6.20693	1.30498e-07	1.86227e-06	7.12509	6.35973	6.10638
BATF3	0.253287	6.05779	4.41408	5.9003e-05	0.000307765	1.14155	6.21196	5.95867
PELI2	0.253255	7.612	3.1798	0.00260801	0.00723419	-2.47534	7.76615	7.5129
MMP9	0.253129	5.08667	2.52255	0.0150929	0.0319159	-4.09221	5.24075	4.98762
LY9	0.253121	4.82119	3.83314	0.000374794	0.00141499	-0.638042	4.97527	4.72215
PTAFR	0.252974	5.55661	4.04747	0.000191708	0.000830124	0.00472885	5.71059	5.45762
CD33	0.252584	6.37285	3.60268	0.000757318	0.00256471	-1.30862	6.5266	6.27401
CD3G	0.251956	5.28369	2.76183	0.00817395	0.0190418	-3.53428	5.43706	5.1851
KLRG1	0.250348	5.5062	3.80655	0.000406876	0.00152344	-0.716556	5.65858	5.40823
XDH	0.250076	5.95918	3.37533	0.00148604	0.00456269	-1.94681	6.1114	5.86132
BCL2A1	0.250053	3.85311	2.44401	0.0183301	0.0375369	-4.26702	4.00531	3.75526
FGFR3	0.249397	7.06603	4.03172	0.000201489	0.000859358	-0.0430915	7.21783	6.96844
POSTN	0.249368	5.61508	0.826608	0.412634	0.503099	-6.77466	5.76687	5.5175
BMP6	0.249059	5.28697	3.42348	0.00129059	0.00401693	-1.81371	5.43857	5.18951
IRF4	0.248825	5.29694	4.5451	3.83995e-05	0.00021355	1.55781	5.4484	5.19957
LCN2	0.247961	5.66856	0.975991	0.334063	0.423457	-6.64039	5.81949	5.57153
CD36	0.246271	4.19006	3.70875	0.000549181	0.00196478	-1.00279	4.33996	4.09369
SLAMF8	0.244735	4.67168	3.37258	0.00149806	0.00458098	-1.95441	4.82065	4.57592
AQP9	0.244137	5.5859	3.35929	0.00155722	0.00472369	-1.99092	5.7345	5.49036
NPY	0.243288	5.82149	3.69846	0.00056667	0.00201216	-1.03267	5.96958	5.72629
CCL22	0.243248	6.07122	3.89267	0.000311591	0.00121478	-0.461298	6.21928	5.97603
MST1R	0.243121	5.50054	3.26155	0.00206569	0.00597078	-2.25678	5.64853	5.40541
ADAM28	0.242883	4.85478	4.76327	1.86211e-05	0.00011544	2.26107	5.00263	4.75974
KDM5D	0.242834	6.29689	0.879545	0.383578	0.474041	-6.72954	6.4447	6.20186
SIGLEC1	0.242543	5.32872	5.78432	5.6891e-07	6.72322e-06	5.67536	5.47636	5.23381
CD40LG	0.242473	5.84018	4.04272	0.000194607	0.000836075	-0.00969665	5.98778	5.7453
PRKX	0.242395	4.7486	2.59318	0.0126353	0.0275035	-3.93144	4.89614	4.65375
NCR3	0.240563	5.19338	5.00211	8.34275e-06	6.10635e-05	3.04366	5.33981	5.09925
B3GNT3	0.240547	6.4854	3.58551	0.000797431	0.00266869	-1.35764	6.63182	6.39127
CD81	0.239936	10.0456	2.55028	0.0140803	0.0299983	-4.02949	10.1916	9.95167
RSAD2	0.239661	4.44041	2.0652	0.0444412	0.0781683	-5.0481	4.58629	4.34663
BTNL8	0.239222	5.39806	3.86161	0.000343161	0.00131526	-0.553689	5.54367	5.30445
LEFTY1	0.239207	6.21074	1.07127	0.289514	0.376451	-6.5436	6.35634	6.11713
P2RX5	0.239148	5.56087	3.59053	0.000785497	0.00263867	-1.34332	5.70644	5.46729
ENG	0.238789	6.11894	3.68134	0.000596976	0.00209733	-1.0823	6.26429	6.0255
CD40	0.238137	5.93672	3.80291	0.000411468	0.00153809	-0.72728	6.08167	5.84353
NR2F1	0.238056	7.15691	3.16063	0.00275339	0.00760956	-2.52609	7.30181	7.06376
EEF1A2	0.2377	4.72225	4.29413	8.71096e-05	0.000425974	0.764834	4.86694	4.62924
WAS	0.237385	6.5568	5.79805	5.42416e-07	6.44367e-06	5.72226	6.7013	6.46391
APOL3	0.236302	5.68033	3.78455	0.000435407	0.00161692	-0.781303	5.82416	5.58786
BIRC2	0.236297	9.12608	5.71925	7.12992e-07	8.00881e-06	5.45345	9.26991	9.03362
CASQ1	0.23528	4.40909	3.60799	0.000745308	0.00252781	-1.29343	4.55231	4.31703
VEGFC	0.235257	5.44709	2.21382	0.0317269	0.0592665	-4.75427	5.59029	5.35503
TYR	0.234997	5.44315	2.6131	0.0120113	0.0264086	-3.88549	5.58619	5.35119
NOD1	0.234402	6.65605	4.19872	0.000118429	0.00054952	0.468417	6.79873	6.56433
THBD	0.234103	5.51147	3.03331	0.00393016	0.01025	-2.85797	5.65397	5.41986
CD207	0.233444	4.81904	3.93749	0.000270919	0.00108034	-0.327271	4.96114	4.72769
CD1B	0.233434	6.13506	4.17528	0.000127661	0.000585178	0.396056	6.27715	6.04372
ODC1	0.233332	10.1593	3.3266	0.00171233	0.0050788	-2.08037	10.3013	10.068
PDIA3	0.231897	9.4604	3.47905	0.00109544	0.00349586	-1.65869	9.60156	9.36966
ZEB2	0.23114	3.9973	2.45761	0.0177284	0.0364363	-4.23707	4.138	3.90686
HSP90AA1	0.230825	11.4328	3.26765	0.00202982	0.00587458	-2.24032	11.5733	11.3425
REST	0.230775	6.50569	3.66491	0.000627502	0.00219384	-1.12978	6.64616	6.41539
CCL23	0.230712	3.93725	5.29767	3.05011e-06	2.75725e-05	4.02748	4.07768	3.84697
RBP1	0.230087	5.75658	1.96992	0.0547526	0.0931288	-5.22751	5.89664	5.66655
AR	0.22939	5.86869	3.22903	0.00226724	0.00644244	-2.34414	6.00832	5.77893
ENTPD2	0.229197	5.01355	4.58726	3.34142e-05	0.000191942	1.69276	5.15306	4.92387
CALM1	0.227983	9.76596	2.76562	0.00809283	0.0189501	-3.52514	9.90473	9.67675
HTR2B	0.227934	4.35959	1.48402	0.144476	0.211085	-6.027	4.49833	4.2704
ABCA1	0.227888	7.8247	2.11634	0.0396374	0.0715491	-4.9489	7.96342	7.73553
DAPP1	0.227395	4.3143	3.45174	0.00118753	0.00374238	-1.73505	4.45272	4.22532
MS4A2	0.227351	4.19449	5.10625	5.86078e-06	4.5698e-05	3.38855	4.33288	4.10553
DCN	0.226669	9.20627	1.18006	0.243913	0.326916	-6.42263	9.34424	9.11757
MASP1	0.22613	5.20828	5.26349	3.42857e-06	2.98062e-05	3.91296	5.34592	5.11979
OAS3	0.225668	5.41769	2.7468	0.00850266	0.0197265	-3.57041	5.55506	5.32939
SKP2	0.225119	4.31539	4.11178	0.000156331	0.000692802	0.200937	4.45242	4.2273
KLRD1	0.22391	4.8194	4.59977	3.20611e-05	0.000185106	1.73289	4.95569	4.73178
PF4	0.223522	5.7754	1.51671	0.136034	0.20043	-5.97952	5.91145	5.68793
MARCO	0.223352	4.96211	3.15619	0.0027881	0.00766811	-2.53781	5.09807	4.87471
AHSG	0.223165	5.11838	3.70736	0.000551511	0.00196758	-1.00683	5.25422	5.03106
A2M	0.223144	9.67586	1.45591	0.152061	0.220606	-6.06707	9.81169	9.58854
SPIB	0.222711	5.40833	3.18624	0.00256085	0.00711208	-2.45826	5.54389	5.32118
GAB1	0.222653	5.69285	3.79018	0.000427927	0.00159436	-0.764751	5.82838	5.60573
POLE	0.222202	5.81105	3.98267	0.000235146	0.000977189	-0.191427	5.9463	5.7241
TNF	0.221241	5.30084	3.34932	0.00160304	0.00482401	-2.01826	5.43551	5.21427
TCF4	0.220537	5.07024	2.98653	0.00447035	0.0114684	-2.9776	5.20448	4.98394
TREM1	0.220071	5.31189	3.99834	0.000223839	0.000937067	-0.144124	5.44585	5.22578
CAMK2A	0.219889	6.10166	3.49438	0.00104678	0.00335337	-1.61567	6.2355	6.01561
DES	0.219346	5.11263	3.61912	0.000720719	0.00246581	-1.26154	5.24615	5.0268
HSPB6	0.218595	6.21325	3.0388	0.00387083	0.0101537	-2.84382	6.3463	6.12771
KIF2C	0.217813	5.12613	3.14028	0.00291599	0.00800047	-2.57973	5.25872	5.0409
AXL	0.217653	6.50261	2.96142	0.0047883	0.0121801	-3.04131	6.63509	6.41744
CCL17	0.217607	5.15591	3.91457	0.000291031	0.00115244	-0.395907	5.28836	5.07075
VDR	0.216535	7.45093	2.3538	0.0228129	0.0452074	-4.46251	7.58273	7.3662
FCGR3B	0.216458	4.70606	0.955336	0.344293	0.43376	-6.66023	4.83782	4.62136
CSHL1	0.216189	5.50225	2.74632	0.00851344	0.0197314	-3.57157	5.63384	5.41765
IL23A	0.21539	5.07618	3.8576	0.000347461	0.00132726	-0.565606	5.20728	4.99189
IL27RA	0.215272	4.5784	5.57928	1.15745e-06	1.18448e-05	4.97754	4.70944	4.49416
BDNF	0.214717	4.21989	4.22068	0.000110371	0.000519567	0.536376	4.35059	4.13587
UBA52	0.214613	11.8647	4.38195	6.55162e-05	0.000335567	1.04022	11.9953	11.7807
GP2	0.214232	5.14258	3.10104	0.00325542	0.00872084	-2.68253	5.27298	5.05875
SLC10A2	0.213997	7.95867	1.205	0.23423	0.317484	-6.39333	8.08893	7.87493
NPPA	0.213468	6.09879	3.30906	0.00180152	0.00529943	-2.12815	6.22873	6.01526
CAPRIN1	0.213216	8.24093	4.59714	3.23408e-05	0.000186247	1.72446	8.37071	8.15749
MDK	0.21312	5.43059	2.75795	0.00825761	0.0192169	-3.54362	5.56031	5.34719
ITK	0.212952	4.24394	3.00306	0.00427202	0.0110401	-2.93547	4.37357	4.16061
CD1A	0.212936	5.59964	3.40823	0.00134969	0.00418719	-1.856	5.72925	5.51631
GPSM3	0.212917	6.37066	3.27296	0.00199907	0.00579297	-2.22598	6.50026	6.28735
TREM2	0.211804	6.36802	2.92748	0.00525164	0.0130401	-3.12683	6.49695	6.28514
IL12RB1	0.210924	5.3313	2.80051	0.00738104	0.0175001	-3.44064	5.45969	5.24877
HLA-DQB1	0.210827	6.94611	0.764705	0.448268	0.541309	-6.82397	7.07444	6.86362
SEMA4A	0.210604	7.01894	3.89518	0.000309161	0.00121155	-0.4538	7.14713	6.93653
CD3E	0.210539	6.72654	2.55335	0.013972	0.0298516	-4.02251	6.8547	6.64416
CTSE	0.210406	5.6717	2.92506	0.00528616	0.013085	-3.13289	5.79977	5.58937
API5	0.210396	6.86263	4.84558	1.41363e-05	9.29715e-05	2.52938	6.9907	6.78031
NCK1	0.210257	6.76473	3.30356	0.00183038	0.00536581	-2.14311	6.89271	6.68246
DAZAP2	0.210204	11.0847	5.49556	1.5452e-06	1.49832e-05	4.694	11.2127	11.0025
WFDC2	0.20989	8.21775	1.12798	0.265052	0.350264	-6.48193	8.34551	8.13562
KLK3	0.209404	5.31677	4.30956	8.28683e-05	0.000409647	0.813056	5.44423	5.23483
MC1R	0.208927	5.81605	2.72382	0.00902901	0.0207777	-3.62538	5.94323	5.7343
TMPRSS3	0.208752	4.23957	4.30516	8.40579e-05	0.000413725	0.799285	4.36664	4.15788
GNLY	0.208025	4.73874	3.71921	0.000531926	0.00191882	-0.972363	4.86537	4.65734
PGLYRP4	0.207645	6.39742	2.71062	0.0093448	0.0213959	-3.65681	6.52381	6.31616
AVP	0.207608	5.43673	2.6493	0.0109491	0.0243565	-3.80131	5.5631	5.35549
CCR4	0.207327	5.24142	3.01712	0.00410978	0.0106694	-2.89951	5.36762	5.1603
FGF7	0.206907	4.57856	2.54918	0.0141191	0.0300528	-4.03198	4.7045	4.4976
HAL	0.205516	4.52759	3.8915	0.000312723	0.00121565	-0.464771	4.65268	4.44717
GNAI2	0.204978	7.43566	3.28938	0.00190681	0.00554024	-2.18158	7.56043	7.35545
TGFBR2	0.204356	6.8191	2.65204	0.0108725	0.0242096	-3.79491	6.9435	6.73914
RPS19	0.203842	12.3416	2.72448	0.0090134	0.0207629	-3.6238	12.4656	12.2618
OASL	0.203819	6.02637	3.28935	0.00190697	0.00554024	-2.18166	6.15043	5.94661
COL5A3	0.203676	6.00151	3.94651	0.000263384	0.0010659	-0.300224	6.12549	5.92181
DHCR24	0.20338	7.27476	1.8598	0.0691747	0.113409	-5.42588	7.39855	7.19517
ALK	0.203318	5.20772	4.21232	0.000113374	0.000530406	0.510477	5.33148	5.12816
NOS2	0.202898	5.75852	2.07073	0.0438977	0.0774241	-5.03746	5.88202	5.67912
CLEC4A	0.202882	4.45529	2.3221	0.0246076	0.0482164	-4.52983	4.57878	4.3759
SERTAD2	0.202715	6.76363	2.62325	0.0117043	0.0258087	-3.86197	6.88702	6.6843
GZMM	0.202483	4.45055	3.94905	0.000261299	0.00106252	-0.292601	4.5738	4.37131
CYTIP	0.202168	4.78842	1.3473	0.18434	0.258829	-6.2153	4.91148	4.70931
DLK1	0.202033	5.47111	0.904827	0.370169	0.461238	-6.70703	5.59409	5.39205
TRAF2	0.201177	6.1812	3.35103	0.0015951	0.00480648	-2.01358	6.30366	6.10248
PTGER2	0.20077	4.35827	2.34944	0.0230523	0.0456419	-4.4718	4.48047	4.2797
IFNB1	0.200638	4.45062	4.02363	0.000206693	0.000879901	-0.0675922	4.57275	4.37211
DCT	0.200512	4.92808	2.67262	0.0103113	0.0233031	-3.74664	5.05013	4.84962
PPBP	0.200457	4.44359	1.30066	0.199713	0.276985	-6.27569	4.5656	4.36515
APOA1	0.200434	5.30176	2.58129	0.0130215	0.0281657	-3.95874	5.42376	5.22333
MIA	0.200218	5.53079	2.87254	0.0060911	0.0147657	-3.26381	5.65266	5.45244
IFNAR1	0.200183	6.28434	3.22348	0.00230344	0.00650873	-2.359	6.4062	6.20601
PHLDA1	0.199975	6.25203	2.27261	0.0276629	0.0528788	-4.63349	6.37376	6.17378
TNFSF15	0.199194	4.23543	2.65809	0.0107048	0.0239522	-3.78076	4.35668	4.15748
ELF1	0.198976	7.37969	3.30831	0.0018054	0.00529943	-2.13018	7.5008	7.30182
TNFRSF10C	0.198938	4.38559	3.84022	0.000366681	0.00138667	-0.617112	4.50669	4.30775
PILRA	0.198578	4.59171	3.94428	0.000265226	0.00106961	-0.306909	4.71258	4.514
ESRRG	0.198421	8.08331	2.38358	0.0212344	0.0426002	-4.3986	8.20408	8.00566
CASP8	0.198274	5.92745	3.86666	0.000337827	0.0012992	-0.538696	6.04814	5.84986
AVPR1B	0.197905	6.83485	2.45781	0.0177195	0.0364363	-4.23662	6.95532	6.75741
CCND1	0.197781	6.64543	2.30749	0.0254768	0.0495771	-4.56062	6.76582	6.56804
SLC11A1	0.197038	6.15741	3.72135	0.000528462	0.00190936	-0.966133	6.27735	6.08031
NFYB	0.19696	5.73674	3.64889	0.000658718	0.00228537	-1.17599	5.85663	5.65967
CALCB	0.196823	4.33301	4.29477	8.69288e-05	0.000425974	0.766842	4.45281	4.25599
GPNMB	0.196647	7.44434	0.908104	0.368454	0.459858	-6.70407	7.56404	7.36739
ACVRL1	0.196562	6.55474	2.95837	0.00482831	0.0122544	-3.04902	6.67439	6.47783
SEMA5A	0.196462	7.80784	1.67237	0.101093	0.156574	-5.7407	7.92742	7.73096
LRRC32	0.196357	6.9281	2.97115	0.00466266	0.0119139	-3.01666	7.04762	6.85126
TSHB	0.196301	5.27763	3.19094	0.0025269	0.00703501	-2.44576	5.39712	5.20082
CCL16	0.195834	4.87236	2.75359	0.00835272	0.0194184	-3.55411	4.99156	4.79573
NR4A3	0.195528	5.06246	2.05297	0.0456619	0.0801291	-5.07152	5.18148	4.98595
SNIP1	0.195371	5.78056	4.81295	1.57704e-05	0.000101082	2.42283	5.89948	5.70411
PCBP2	0.194997	10.5756	3.78123	0.000439875	0.00163084	-0.791051	10.6943	10.4993
TCL1A	0.194981	5.34005	3.5706	0.00083392	0.00276632	-1.40013	5.45873	5.26375
VNN3	0.194584	4.62543	4.05402	0.000187775	0.000816209	0.0246533	4.74387	4.54928
DYNLL1	0.19457	11.354	3.24331	0.00217652	0.00622766	-2.30584	11.4724	11.2778
RETN	0.194382	4.80586	3.37472	0.00148869	0.00456464	-1.94849	4.92418	4.7298
BMP5	0.194022	5.07501	2.86354	0.00623989	0.0150781	-3.28607	5.19311	4.99909
APOD	0.193931	6.62417	1.42462	0.160869	0.231607	-6.11086	6.74222	6.54829
RPS9	0.193233	11.708	2.46799	0.0172809	0.0356459	-4.21411	11.8256	11.6324
ITGAL	0.19291	4.47408	3.99569	0.000225715	0.000943183	-0.152138	4.5915	4.39859
IL5	0.192696	3.84194	4.23042	0.000106968	0.000509608	0.566587	3.95923	3.76654
IL3	0.192479	4.1115	4.09439	0.000165217	0.000727918	0.147734	4.22866	4.03618
SLC45A2	0.192468	4.79193	3.97121	0.000243761	0.00100918	-0.225956	4.90908	4.71661
KLRF1	0.192404	4.01492	2.76234	0.00816303	0.0190359	-3.53306	4.13203	3.93963
ELF5	0.192206	5.50335	1.86746	0.0680772	0.112014	-5.41241	5.62034	5.42814
GPC3	0.191935	7.67321	1.40384	0.166936	0.239124	-6.13945	7.79004	7.5981
INHBA	0.191635	4.33019	3.2013	0.00245362	0.00685624	-2.4182	4.44683	4.2552
BMPR1B	0.191494	5.21698	3.53557	0.00092601	0.00301885	-1.4995	5.33354	5.14205
RPL37A	0.191174	11.8735	5.63433	9.56815e-07	1.01925e-05	5.16447	11.9899	11.7987
CTSB	0.191083	10.9239	2.1035	0.040798	0.0731784	-4.97398	11.0402	10.8491
TNK1	0.191058	7.05597	3.57854	0.00081429	0.00271709	-1.37751	7.17227	6.98121
DAPK2	0.19044	5.55168	3.59546	0.000773942	0.00261321	-1.32925	5.6676	5.47716
ANGPT1	0.190394	6.2247	2.9274	0.0052528	0.0130401	-3.12703	6.34059	6.1502
IFNA10	0.189723	4.54953	2.94087	0.00506405	0.0126965	-3.09317	4.66501	4.47529
INHBC	0.189399	5.73484	2.5242	0.0150308	0.0318143	-4.08849	5.85013	5.66073
NUP214	0.189356	6.05296	2.88299	0.00592235	0.0144028	-3.23789	6.16822	5.97886
CMA1	0.1893	4.56984	3.70834	0.000549861	0.00196478	-1.00397	4.68507	4.49577
ANXA6	0.189252	8.40471	2.60755	0.0121821	0.0266551	-3.89831	8.51991	8.33066
GLI1	0.189028	5.6372	3.11154	0.00316113	0.00852866	-2.65511	5.75226	5.56323
APLNR	0.188776	6.18451	2.60622	0.0122234	0.0266938	-3.90138	6.29942	6.11064
LCN1	0.18868	4.39863	3.36255	0.00154248	0.00468526	-1.98196	4.51348	4.3248
CLIC2	0.188633	4.35792	2.14147	0.0374477	0.068248	-4.8994	4.47274	4.28411
CXCR6	0.188257	4.70628	4.15232	0.000137386	0.000622214	0.32532	4.82087	4.63261
SCAMP5	0.187762	7.19681	3.04046	0.0038531	0.010127	-2.83955	7.3111	7.12334
NPPB	0.18733	4.62451	3.15824	0.002772	0.00764237	-2.53239	4.73853	4.5512
PDGFB	0.187012	5.57443	3.57149	0.000831684	0.00276294	-1.39758	5.68827	5.50125
RPL19	0.186199	11.2704	2.93849	0.00509689	0.0127366	-3.09915	11.3837	11.1975
PTGDR	0.185515	3.7461	4.5524	3.74865e-05	0.000211059	1.58116	3.85903	3.67351
FUCA1	0.18547	9.68967	2.50182	0.0158926	0.0332352	-4.13876	9.80257	9.6171
APOBEC3G	0.185296	5.77968	1.44512	0.155056	0.224376	-6.08227	5.89246	5.70717
IL1B	0.185225	5.69922	2.893	0.00576485	0.0141105	-3.213	5.81197	5.62674
TRIM45	0.185005	5.61763	3.49404	0.00104783	0.00335337	-1.61662	5.73024	5.54524
IGSF6	0.18483	3.888	2.0288	0.0481616	0.0838027	-5.11748	4.0005	3.81567
KIT	0.184799	7.28431	1.17264	0.246846	0.330049	-6.43123	7.39679	7.21199
TNFRSF11B	0.183965	7.09984	1.74443	0.0876167	0.139465	-5.62312	7.21182	7.02786
FGF2	0.183392	4.50993	4.0218	0.000207894	0.000881149	-0.0731542	4.62156	4.43817
SCARB1	0.183384	5.25639	3.56873	0.000838611	0.00277782	-1.40545	5.36801	5.18463
CEACAM5	0.183315	5.39672	2.06714	0.0442495	0.0778916	-5.04437	5.50831	5.32499
EPO	0.182658	4.48996	4.01266	0.000213971	0.000902418	-0.100831	4.60114	4.41848
KITLG	0.182622	4.40411	2.96229	0.00477694	0.0121649	-3.03911	4.51527	4.33265
SPHK1	0.182467	5.7795	2.98115	0.00453684	0.0116055	-2.99129	5.89056	5.7081
CCDC134	0.182292	5.25865	2.93879	0.0050927	0.0127366	-3.09839	5.36961	5.18732
RNF125	0.182085	4.39766	2.09729	0.0413707	0.0740885	-4.98608	4.5085	4.32641
MUC5AC	0.181796	5.2119	3.57353	0.000826616	0.00275013	-1.39178	5.32256	5.14076
MC4R	0.181737	4.78868	3.42991	0.00126644	0.00395553	-1.79586	4.8993	4.71756
LCP2	0.181477	4.54242	2.1782	0.0344389	0.0633151	-4.82622	4.65288	4.47141
HNF4A	0.18113	5.92744	2.96402	0.00475436	0.0121213	-3.03471	6.03769	5.85656
SLC6A4	0.180999	6.11592	2.20388	0.0324643	0.0602795	-4.77445	6.22609	6.0451
HSPA1L	0.180485	5.48762	3.22561	0.00228946	0.00647955	-2.35329	5.59748	5.417
HAMP	0.180031	4.52771	2.79966	0.00739765	0.0175212	-3.44271	4.63729	4.45726
IFNA5	0.179775	4.56768	2.28571	0.0268228	0.0515771	-4.60622	4.67711	4.49733
TNFSF14	0.179388	4.47276	2.83107	0.00680561	0.0162718	-3.36601	4.58195	4.40256
BIRC5	0.179297	5.09272	2.82877	0.00684741	0.0163545	-3.37164	5.20186	5.02256
DMBT1	0.178987	6.4875	2.73623	0.0087411	0.0201765	-3.59573	6.59645	6.41746
TNFRSF4	0.178746	5.38957	3.07417	0.00350894	0.00932293	-2.75244	5.49837	5.31963
NLRP1	0.178663	4.64846	4.04007	0.000196239	0.000838544	-0.0177237	4.75722	4.57855
FGF9	0.1785	7.28157	1.19458	0.238241	0.321194	-6.40565	7.39022	7.21172
MC5R	0.17789	5.049	3.03348	0.00392822	0.01025	-2.85751	5.15728	4.97939
SLC15A3	0.17775	5.97764	2.44479	0.0182951	0.0374992	-4.26531	6.08584	5.90809
SSTR5	0.177609	4.22121	3.85136	0.000354248	0.00134638	-0.584115	4.32932	4.15171
KIF11	0.176571	3.83097	3.52044	0.000968745	0.00313117	-1.54227	3.93845	3.76188
DGKA	0.176318	5.08181	3.36469	0.00153291	0.00466242	-1.97609	5.18913	5.01281
TREML2	0.175899	5.89337	2.68764	0.0099188	0.0225058	-3.71124	6.00044	5.82454
RHOA	0.175543	10.7976	2.70307	0.00952999	0.0216886	-3.67473	10.9044	10.7289
S1PR4	0.175049	6.06803	2.87587	0.0060368	0.0146497	-3.25555	6.17458	5.99953
TBX21	0.174606	5.46475	2.76316	0.00814534	0.0190142	-3.53107	5.57103	5.39642
NOS1	0.174542	5.9286	3.47392	0.0011122	0.00353442	-1.67305	6.03484	5.8603
PPARA	0.174498	5.198	3.5212	0.000966558	0.00312856	-1.54013	5.30422	5.12972
SEMA7A	0.174457	5.35372	2.8561	0.00636557	0.0153491	-3.30445	5.45991	5.28546
UNC93B1	0.174045	5.87832	2.12029	0.0392856	0.0711405	-4.94114	5.98426	5.81022
PORCN	0.173689	6.15152	3.46008	0.00115868	0.00365652	-1.71179	6.25724	6.08355
PRKCE	0.173559	6.59235	2.62663	0.0116038	0.0256118	-3.85413	6.698	6.52444
CLCN5	0.173516	8.21841	1.24032	0.221009	0.302454	-6.35088	8.32403	8.15051
PIK3IP1	0.173199	7.4416	2.11964	0.0393436	0.0711887	-4.94243	7.54703	7.37383
CNPY3	0.173165	5.99967	2.62867	0.0115436	0.0255037	-3.8494	6.10507	5.93191
CCR8	0.172291	4.99015	2.57911	0.0130935	0.0282944	-3.96373	5.09503	4.92274
SCGB2A1	0.171809	4.0255	3.24608	0.00215935	0.00618633	-2.2984	4.13008	3.95827
DOCK9	0.171803	5.1967	4.36792	6.85764e-05	0.000348098	0.996062	5.30127	5.12947
MYCN	0.171772	5.1472	3.88175	0.000322357	0.00124604	-0.493824	5.25175	5.07998
MCHR1	0.17175	4.78566	4.60662	3.13433e-05	0.000181887	1.75488	4.8902	4.71845
SOS1	0.171316	5.80978	1.78631	0.0804975	0.128989	-5.5528	5.91406	5.74274
RAB1A	0.170543	9.18742	3.22838	0.00227147	0.00644244	-2.34589	9.29123	9.12069
CHIT1	0.170389	4.68224	2.21014	0.0319979	0.0596395	-4.76175	4.78596	4.61557
MR1	0.170003	5.40462	3.59963	0.000764296	0.00258448	-1.31733	5.5081	5.3381
TRIM62	0.169984	6.14371	3.46719	0.00113458	0.0036005	-1.6919	6.24718	6.0772
PITPNM3	0.169122	4.32181	3.12754	0.00302232	0.0082226	-2.61319	4.42475	4.25563
ITGA4	0.168401	4.18264	2.82386	0.00693739	0.016552	-3.38365	4.28515	4.11675
TPST1	0.168274	6.13679	2.05926	0.0450305	0.0790822	-5.05949	6.23922	6.07094
CD209	0.168026	5.65911	3.10184	0.00324816	0.00872084	-2.68045	5.76139	5.59336
VIP	0.167907	3.55361	5.00651	8.21936e-06	6.0551e-05	3.05821	3.65581	3.48791
CXCL1	0.167749	4.66834	1.24948	0.217673	0.29879	-6.33968	4.77045	4.6027
ERAP1	0.167391	4.39874	1.53769	0.130827	0.194419	-5.94856	4.50063	4.33324
BCL11B	0.167225	3.81096	3.43408	0.00125096	0.00392592	-1.78424	3.91275	3.74553
GZMH	0.167126	5.09357	2.06445	0.0445145	0.0782366	-5.04953	5.1953	5.02818
AIM2	0.166312	5.41003	1.91172	0.062016	0.103239	-5.33357	5.51126	5.34495
DEFA6	0.16617	5.75212	2.57006	0.0133963	0.0287843	-3.98444	5.85327	5.6871
CCL13	0.166151	5.44549	2.0934	0.0417329	0.0745606	-4.99365	5.54662	5.38047
FPR2	0.166133	4.63781	3.61616	0.000727186	0.00248118	-1.27003	4.73893	4.5728
ALOX15	0.166029	4.40073	3.25345	0.00211427	0.00608485	-2.2786	4.50179	4.33576
CD19	0.165986	5.58854	2.50613	0.0157234	0.0330031	-4.12911	5.68958	5.52359
CXCR5	0.165682	5.01852	3.63613	0.000684636	0.00236444	-1.2127	5.11937	4.95369
GAS6	0.165552	7.72764	2.48385	0.016617	0.0345275	-4.17889	7.82841	7.66286
CSK	0.165358	6.96099	2.95408	0.00488507	0.0123571	-3.05984	7.06164	6.89628
BGN	0.165339	5.88854	2.32475	0.024453	0.0479964	-4.52423	5.98918	5.82384
GRP	0.165314	4.52913	3.60807	0.000745133	0.00252781	-1.2932	4.62975	4.46444
FGF21	0.164277	5.11124	3.13189	0.00298563	0.00816193	-2.60178	5.21123	5.04695
ITGA9	0.16394	4.82019	2.7928	0.00753308	0.0177677	-3.45937	4.91998	4.75604
NFATC1	0.163776	5.67395	3.35846	0.00156098	0.00472879	-1.9932	5.77364	5.60986
LILRA1	0.163763	4.07465	4.25868	9.76676e-05	0.000472511	0.654364	4.17434	4.01057
LEF1	0.163751	4.39357	3.58194	0.000806032	0.0026935	-1.36783	4.49324	4.32949
EIF1	0.16358	10.5064	3.47696	0.00110226	0.00351268	-1.66456	10.606	10.4424
LILRB3	0.163531	7.87375	2.38021	0.0214084	0.042801	-4.40588	7.97329	7.80976
KLF5	0.163472	4.9484	2.09655	0.0414389	0.074152	-4.98751	5.04791	4.88444
KCNH2	0.162737	5.43229	3.42966	0.00126737	0.00395553	-1.79656	5.53135	5.36861
ACAP1	0.162585	5.79743	2.38242	0.0212944	0.0426828	-4.40112	5.89639	5.73381
FCGRT	0.162507	9.63713	1.95621	0.0563945	0.0954206	-5.25274	9.73605	9.57354
RGS16	0.16243	5.51998	3.04537	0.00380109	0.0100287	-2.82691	5.61885	5.45642
SIRPG	0.16232	4.30822	2.49263	0.0162594	0.0338775	-4.15931	4.40703	4.24471
S100A4	0.162037	7.42862	1.02458	0.310802	0.398199	-6.5921	7.52725	7.36521
ADIPOQ	0.161701	3.88158	2.34274	0.0234255	0.0462502	-4.48609	3.98	3.8183
IL25	0.161582	6.06404	3.15191	0.00282198	0.0077519	-2.5491	6.1624	6.00081
PTK2	0.161573	7.48732	3.2326	0.00224425	0.00639724	-2.33459	7.58567	7.42409
SERPIND1	0.161558	4.24286	3.41374	0.00132804	0.00412783	-1.84072	4.3412	4.17964
TLR7	0.161525	3.91666	3.06286	0.00362103	0.00958706	-2.78173	4.01498	3.85346
IDO1	0.161219	5.84194	1.80989	0.0767053	0.123787	-5.51256	5.94007	5.77885
GSK3A	0.161191	7.7223	3.15996	0.00275857	0.0076146	-2.52785	7.82042	7.65923
NCR2	0.160574	6.35905	2.48871	0.0164183	0.0341458	-4.16806	6.4568	6.29622
CRH	0.160299	4.52823	3.67013	0.000617636	0.00216602	-1.1147	4.6258	4.4655
CD22	0.159734	4.98837	3.33657	0.00166352	0.00495994	-2.05314	5.0856	4.92587
AKT3	0.159641	4.98009	3.96003	0.00025246	0.00103962	-0.259596	5.07726	4.91762
IRF5	0.15956	5.72003	3.33686	0.00166214	0.00495994	-2.05236	5.81715	5.65759
KDM6B	0.159127	6.50945	3.05367	0.00371458	0.0098233	-2.80548	6.60631	6.44718
GLUD1	0.159	10.3397	1.65179	0.105241	0.162332	-5.77347	10.4365	10.2775
STAB2	0.158778	5.29362	2.25696	0.0286967	0.0544877	-4.66589	5.39027	5.23149
TNFSF4	0.158686	5.20886	3.24623	0.00215841	0.00618633	-2.29799	5.30545	5.14677
FASLG	0.158658	4.6361	3.0752	0.0034988	0.00931781	-2.74975	4.73268	4.57402
NCOR1	0.158548	6.93268	2.76359	0.00813613	0.0190142	-3.53003	7.02919	6.87064
ULBP2	0.158219	4.83275	2.95408	0.0048851	0.0123571	-3.05985	4.92906	4.77084
LDB3	0.158035	5.01504	3.38893	0.00142818	0.00439098	-1.90935	5.11124	4.9532
FABP6	0.157997	4.69324	2.30013	0.0259245	0.0502185	-4.57606	4.78942	4.63142
AZU1	0.157906	4.0261	2.94445	0.00501496	0.0125935	-3.08415	4.12222	3.96431
GHRHR	0.157788	4.9305	3.71568	0.000537694	0.00193655	-0.982644	5.02655	4.86876
NPC2	0.15775	10.9073	2.27095	0.0277709	0.052996	-4.63693	11.0033	10.8456
FGF16	0.157608	4.67853	2.66802	0.0104345	0.0235346	-3.75746	4.77447	4.61686
TRAT1	0.156909	3.82336	2.3662	0.0221434	0.0440346	-4.43599	3.91887	3.76196
IGLV6-57	0.156635	4.04857	1.71247	0.0933982	0.146861	-5.67582	4.14391	3.98727
FGF5	0.15547	4.83574	3.33449	0.00167363	0.00498354	-2.05884	4.93037	4.7749
CRHR2	0.155124	4.50117	3.62418	0.000709805	0.00244022	-1.24703	4.59559	4.44047
ZAP70	0.154835	4.47812	2.082	0.0428097	0.0759461	-5.01573	4.57237	4.41754
B3GALNT1	0.154827	5.14109	1.96762	0.0550246	0.0935213	-5.23174	5.23533	5.0805
AMHR2	0.154753	6.21204	2.35784	0.0225926	0.0448492	-4.45387	6.30624	6.15149
SEPT4	0.15444	5.01117	3.64976	0.00065699	0.00228286	-1.17349	5.10518	4.95074
AICDA	0.154249	4.23763	2.8153	0.00709703	0.0169151	-3.40458	4.33152	4.17727
PTGIR	0.154168	6.54966	3.21167	0.0023823	0.0066979	-2.39056	6.6435	6.48934
BCL2	0.15413	5.67458	3.90589	0.000299016	0.00117777	-0.42184	5.7684	5.61427
FPR1	0.15409	5.41793	1.25719	0.214892	0.295867	-6.33019	5.51172	5.35763
IL1RL2	0.153651	4.96913	3.04309	0.00382516	0.0100805	-2.83278	5.06265	4.909
APOBEC3C	0.153438	5.04497	2.78944	0.00760025	0.0179075	-3.46752	5.13837	4.98493
SPINK5	0.153411	5.43398	2.2718	0.0277156	0.0529349	-4.63517	5.52736	5.37395
ANGPTL2	0.153194	5.55803	2.56267	0.0136481	0.0292804	-4.00129	5.65128	5.49809
PMAIP1	0.153138	4.13148	1.29275	0.202412	0.280386	-6.28573	4.2247	4.07156
LALBA	0.153069	4.89641	2.55661	0.0138578	0.0296357	-4.01509	4.98958	4.83652
PIK3R2	0.152996	5.87415	2.59295	0.0126427	0.0275035	-3.93197	5.96728	5.81429
TNFRSF8	0.152897	5.36712	2.14495	0.037153	0.0678287	-4.89251	5.46018	5.30729
LAIR1	0.152809	6.19725	2.14173	0.0374258	0.068248	-4.8989	6.29026	6.13745
PRAME	0.152683	5.06651	1.89857	0.0637668	0.105843	-5.35716	5.15945	5.00677
ZBP1	0.152051	4.222	3.24233	0.00218268	0.00623741	-2.30849	4.31455	4.1625
TRPM4	0.151546	5.52471	1.91943	0.0610089	0.101861	-5.31968	5.61696	5.46541
RAE1	0.151471	6.96907	2.04325	0.0466539	0.081429	-5.09007	7.06127	6.9098
RORB	0.151061	4.2108	3.20348	0.00243847	0.0068223	-2.41239	4.30275	4.15169
CD226	0.150595	4.0007	4.46688	4.96496e-05	0.000265696	1.3087	4.09237	3.94177
CMKLR1	0.15039	5.12848	2.8117	0.00716529	0.017042	-3.41338	5.22002	5.06963
SPN	0.150233	5.05221	2.70638	0.00944847	0.0216115	-3.66689	5.14366	4.99342
FGF14	0.150115	4.39292	3.16401	0.0027272	0.00755556	-2.51715	4.48429	4.33418
G3BP1	0.150038	7.84766	2.95688	0.00484801	0.0122907	-3.05279	7.93899	7.78895
HLA-DOA	0.149563	5.67456	2.48021	0.0167673	0.0347761	-4.18699	5.7656	5.61604
NOD2	0.149386	4.15393	2.42347	0.0192744	0.0392229	-4.31203	4.24486	4.09548
CTF1	0.149129	6.43056	3.25426	0.00210932	0.00608485	-2.2764	6.52134	6.37221
PCSK1	0.149048	3.76842	4.04447	0.000193533	0.000833346	-0.00437834	3.85914	3.7101
SIT1	0.148798	6.53718	2.11132	0.0400875	0.0722466	-4.95871	6.62776	6.47896
MLN	0.148741	5.26369	2.8368	0.00670249	0.0160591	-3.35195	5.35423	5.20549
MAP3K1	0.148206	4.91692	2.11372	0.0398717	0.0719149	-4.95402	5.00714	4.85893
FANCC	0.148171	6.51948	2.14975	0.0367501	0.0671926	-4.883	6.60967	6.4615
FTL	0.147563	13.4696	2.95088	0.00492797	0.0124102	-3.06794	13.5594	13.4118
CACYBP	0.147509	7.9449	2.9292	0.00522711	0.0130047	-3.12249	8.03468	7.88718
SCTR	0.147346	4.98429	2.17791	0.0344619	0.0633151	-4.8268	5.07398	4.92663
AMT	0.146788	8.91502	1.42156	0.161751	0.232729	-6.11509	9.00437	8.85758
PNOC	0.146275	4.96652	2.77279	0.00794153	0.018615	-3.50783	5.05555	4.90928
XCR1	0.145859	4.19333	2.99239	0.00439909	0.0113298	-2.96268	4.28212	4.13626
CST4	0.145754	5.40435	3.3018	0.00183971	0.00538619	-2.14789	5.49307	5.34731
TPTE	0.145648	3.85186	2.20567	0.03233	0.0600792	-4.77081	3.94052	3.79487
EDN2	0.145225	5.18503	2.65824	0.0107007	0.0239522	-3.78041	5.27343	5.12821
STAC	0.145166	7.02797	2.10803	0.0403854	0.0726105	-4.96515	7.11633	6.97117
NLRP3	0.145128	4.50234	3.42973	0.00126709	0.00395553	-1.79634	4.59068	4.44555
IL19	0.144896	5.93601	2.50897	0.0156127	0.0328925	-4.12275	6.02421	5.87931
CD6	0.144819	6.30322	3.04021	0.00385584	0.010127	-2.84021	6.39138	6.24656
CCL11	0.144784	5.41272	1.5519	0.127391	0.190471	-5.92737	5.50085	5.35606
NOTCH2	0.144656	6.78085	2.67515	0.0102444	0.023175	-3.7407	6.8689	6.72425
IKZF1	0.144448	4.50247	3.51668	0.00097964	0.00316188	-1.55287	4.5904	4.44595
PLA2G2D	0.144427	6.49066	2.22457	0.0309467	0.0580795	-4.73239	6.57857	6.43414
PRF1	0.144375	5.55667	2.3692	0.0219841	0.043833	-4.42955	5.64455	5.50017
ABCD1	0.144	6.87741	1.98828	0.0526184	0.0903109	-5.19349	6.96506	6.82106
ADAM12	0.143632	4.70821	2.94669	0.00498441	0.0125384	-3.07849	4.79564	4.65201
PBRM1	0.143054	5.64047	3.44719	0.0012036	0.00378251	-1.74776	5.72754	5.58449
COLEC10	0.142912	4.88119	1.93414	0.0591265	0.0993027	-5.29304	4.96818	4.82527
VIPR2	0.142658	5.04285	2.99104	0.00441538	0.0113588	-2.96611	5.12969	4.98703
CYP27B1	0.142593	8.58912	0.61849	0.539237	0.63036	-6.92552	8.67591	8.53332
MFGE8	0.142429	6.07235	1.81717	0.0755667	0.12221	-5.50005	6.15905	6.01662
MASP2	0.141573	5.26999	2.64717	0.0110092	0.024466	-3.80629	5.35616	5.21459
BLNK	0.141494	7.21073	1.04357	0.302021	0.38981	-6.57263	7.29686	7.15536
PSTPIP1	0.140777	4.79277	2.18143	0.0341848	0.0629078	-4.81973	4.87846	4.73768
VANGL1	0.140053	5.2789	2.04454	0.0465208	0.0813096	-5.0876	5.36415	5.22409
RARB	0.139696	5.22864	3.32897	0.00170063	0.0050573	-2.07391	5.31367	5.17398
ZYX	0.139608	7.04256	2.81237	0.00715258	0.0170296	-3.41175	7.12754	6.98793
GDF3	0.139574	5.56391	2.29698	0.0261184	0.0504792	-4.58266	5.64887	5.50929
NRG2	0.138917	4.07605	3.21394	0.00236694	0.00667984	-2.3845	4.1606	4.02169
CBL	0.138705	5.08488	2.79439	0.00750153	0.0177117	-3.45552	5.16931	5.03061
LGR5	0.138658	4.9562	2.36532	0.0221903	0.0440891	-4.43787	5.0406	4.90195
RAG1	0.138524	3.83896	3.93787	0.000270599	0.00108034	-0.326136	3.92328	3.78476
CNTN2	0.138491	5.46537	2.58225	0.01299	0.0281512	-3.95654	5.54967	5.41118
TRIM9	0.1384	4.17959	3.31982	0.00174632	0.00516611	-2.09887	4.26383	4.12543
MMP8	0.138396	4.33006	3.42917	0.00126917	0.0039557	-1.7979	4.4143	4.27591
FRMD4A	0.13777	4.68165	2.51535	0.0153667	0.0324043	-4.10843	4.76551	4.62774
TMBIM6	0.137726	12.2038	2.08268	0.042745	0.0758908	-5.01442	12.2876	12.1499
ATP2A3	0.137551	5.34949	3.40436	0.00136508	0.00421412	-1.8667	5.43322	5.29567
FGF20	0.137304	3.78515	3.10651	0.00320599	0.00862916	-2.66826	3.86873	3.73143
TIE1	0.13691	4.57895	2.07222	0.0437528	0.077257	-5.0346	4.66228	4.52537
FOXO1	0.136744	7.67517	2.09388	0.0416876	0.0745383	-4.9927	7.75841	7.62166
CCRL2	0.136686	5.16147	2.32171	0.0246303	0.0482192	-4.53065	5.24467	5.10799
PTCD2	0.136664	5.42083	1.99252	0.0521364	0.0897553	-5.1856	5.50401	5.36735
NFYA	0.136511	5.17739	3.1878	0.00254951	0.00708928	-2.4541	5.26048	5.12397
IKBKE	0.135911	6.01348	2.38785	0.0210168	0.0422494	-4.38941	6.09621	5.9603
TPK1	0.135403	5.18232	1.98686	0.0527818	0.0903863	-5.19614	5.26473	5.12933
BLK	0.135059	4.46192	2.57258	0.0133112	0.0286286	-3.97867	4.54413	4.40907
CLEC4M	0.134857	4.88035	2.91179	0.00547957	0.0134966	-3.16611	4.96243	4.82758
IL1RN	0.134405	5.07341	3.85375	0.000351631	0.00133867	-0.577019	5.15523	5.02082
CD180	0.134398	4.9086	2.42042	0.0194185	0.0394808	-4.3187	4.99041	4.85601
EBI3	0.134161	4.75934	2.18338	0.0340325	0.0626784	-4.81582	4.84101	4.70685
RLN1	0.134067	4.23615	2.30377	0.0257021	0.0499299	-4.56843	4.31775	4.18369
TNFAIP2	0.134001	6.36936	1.87501	0.0670083	0.110656	-5.39906	6.45093	6.31693
PDGFRB	0.133791	6.59029	1.46584	0.149346	0.217043	-6.053	6.67173	6.53794
IFIT1	0.133476	8.32021	0.727239	0.470685	0.56358	-6.85199	8.40145	8.26798
PGR	0.13343	3.90256	2.63286	0.0114206	0.0252812	-3.83966	3.98378	3.85035
OPRD1	0.132735	5.01805	2.19301	0.0332876	0.0615929	-4.79643	5.09885	4.96611
CD7	0.132694	4.62117	2.90441	0.00559006	0.0137271	-3.18456	4.70194	4.56925
NR1I2	0.132357	5.44396	2.888	0.00584301	0.0142864	-3.22544	5.52452	5.39216
FAS	0.132243	6.26439	1.15702	0.253106	0.336871	-6.44917	6.34489	6.21264
PIK3CB	0.132144	5.30648	2.19275	0.0333074	0.0615929	-4.79695	5.38692	5.25477
TACR1	0.131951	4.77929	2.91147	0.00548431	0.0134966	-3.16691	4.85961	4.72766
LMNB1	0.131701	4.56279	2.03759	0.0472389	0.0822602	-5.10081	4.64296	4.51125
GNAI3	0.131454	7.45505	2.38388	0.0212195	0.0426002	-4.39798	7.53506	7.40361
SEMA6C	0.131191	6.65409	1.82159	0.0748809	0.121361	-5.49242	6.73394	6.60275
ADCY8	0.13117	4.41776	2.31884	0.024799	0.0485077	-4.53671	4.4976	4.36643
RGR	0.131027	4.60921	2.16764	0.0352817	0.0647164	-4.84737	4.68896	4.55794
JAG2	0.130682	5.67685	2.50683	0.0156959	0.0330031	-4.12754	5.7564	5.62572
PDE5A	0.130474	3.81977	3.31297	0.00178126	0.00525063	-2.11752	3.89918	3.76871
TNFRSF25	0.130396	5.17704	3.69115	0.000579429	0.00204786	-1.05388	5.25641	5.12602
PLEK	0.130317	5.8659	1.46559	0.149415	0.217043	-6.05335	5.94522	5.81491
FURIN	0.130096	6.91171	1.7092	0.0940055	0.147509	-5.68115	6.9909	6.86081
IL21R	0.129961	4.38469	3.34732	0.0016124	0.00484575	-2.02374	4.46379	4.33383
FAM49A	0.129663	4.82892	1.91069	0.062152	0.103389	-5.33543	4.90785	4.77819
SEMA3A	0.129552	4.55219	1.96697	0.0551019	0.0935825	-5.23294	4.63105	4.5015
ADCYAP1R1	0.129251	4.86711	2.14001	0.0375724	0.0682977	-4.9023	4.94579	4.81654
CCK	0.128751	4.67559	2.39156	0.0208285	0.0419343	-4.38138	4.75396	4.62521
GPR137B	0.128315	9.56766	0.88967	0.378172	0.46838	-6.7206	9.64577	9.51745
SPRY2	0.127827	6.8826	1.44857	0.154093	0.223126	-6.07743	6.96041	6.83258
BZW2	0.127668	8.43142	1.34666	0.184543	0.258953	-6.21614	8.50913	8.38146
PDCD1LG2	0.127648	4.25709	2.78158	0.00775969	0.0182264	-3.48658	4.33479	4.20715
FST	0.127487	5.75097	2.07625	0.0433618	0.0767456	-5.02683	5.82858	5.70109
IL18RAP	0.127305	4.88168	2.24132	0.0297641	0.056279	-4.69809	4.95917	4.83187
SEMA3C	0.126698	5.20619	1.39482	0.169624	0.242518	-6.15175	5.28331	5.15661
SEMG1	0.126692	3.86198	3.07989	0.00345345	0.00920785	-2.73759	3.9391	3.81241
CD28	0.126552	4.23413	2.34284	0.0234197	0.0462502	-4.48587	4.31116	4.18461
MN1	0.126408	4.33037	2.65881	0.0106848	0.0239522	-3.77906	4.40731	4.2809
PIAS1	0.12631	7.0997	2.01497	0.0496452	0.0861201	-5.14358	7.17659	7.05028
FZD7	0.126092	5.35301	1.1941	0.238429	0.321256	-6.40622	5.42976	5.30367
FES	0.12584	4.6889	2.66061	0.0106355	0.0239166	-3.77484	4.7655	4.63966
CD1E	0.124904	5.21945	2.07055	0.0439157	0.0774241	-5.03782	5.29548	5.17058
SMAD6	0.124894	5.09585	2.70409	0.00950479	0.0216748	-3.67232	5.17187	5.04697
CCR6	0.124671	3.74285	2.88411	0.0059045	0.0143902	-3.2351	3.81874	3.69406
TRIM25	0.124136	6.36238	2.37212	0.0218298	0.043602	-4.42327	6.43794	6.3138
GNRH2	0.124032	5.43384	1.9064	0.0627192	0.104256	-5.34313	5.50934	5.38531
VIM	0.123879	10.4678	0.783467	0.437281	0.529734	-6.80942	10.5432	10.4194
ROBO3	0.123829	5.48594	1.99818	0.0514986	0.0888595	-5.17505	5.56131	5.43748
ORM1	0.123449	4.15119	1.46647	0.149175	0.216973	-6.0521	4.22633	4.10288
CALD1	0.123357	7.37833	1.82404	0.0745043	0.120836	-5.4882	7.45342	7.33006
HTN3	0.123274	3.89755	2.45	0.0180627	0.0370599	-4.25384	3.97259	3.84932
TXN	0.123213	10.8788	2.04211	0.0467707	0.0815702	-5.09222	10.9538	10.8306
ELF4	0.123212	5.46988	1.86804	0.0679941	0.111958	-5.41138	5.54488	5.42167
INSL4	0.123187	4.81438	2.61356	0.0119974	0.0264086	-3.88443	4.88936	4.76617
CYP19A1	0.12285	4.92163	2.52682	0.0149329	0.0316365	-4.08259	4.99641	4.87356
MAP3K4	0.122817	7.35836	1.86126	0.0689648	0.113228	-5.42332	7.43312	7.3103
GLP1R	0.122767	5.21484	2.83369	0.00675821	0.0161755	-3.35957	5.28957	5.1668
BACH2	0.122586	4.28542	2.78806	0.00762815	0.0179546	-3.47089	4.36004	4.23745
MSR1	0.122432	4.42798	3.59234	0.000781225	0.00262997	-1.33814	4.5025	4.38007
GREM1	0.122255	3.76445	2.94427	0.00501742	0.0125935	-3.0846	3.83886	3.71661
MMP12	0.122251	4.59514	1.87852	0.0665173	0.110006	-5.39286	4.66955	4.5473
RPS6KA5	0.122058	5.46164	2.35729	0.0226225	0.0448693	-4.45505	5.53593	5.41388
HRH1	0.121489	5.07414	1.86007	0.069137	0.113409	-5.42542	5.14809	5.0266
INSL3	0.121455	4.75532	2.93771	0.00510773	0.0127497	-3.10112	4.82925	4.7078
EMR3	0.121402	4.74746	2.12373	0.038982	0.0706471	-4.93439	4.82136	4.69995
RARG	0.121378	6.81705	2.13527	0.0379777	0.0689372	-4.91166	6.89094	6.76956
LRP1	0.12129	5.81403	1.85473	0.0699108	0.114367	-5.43479	5.88786	5.76657
RASGRP3	0.121232	5.30006	1.54695	0.128579	0.191686	-5.93477	5.37385	5.25262
PPP3CB	0.121192	7.73978	2.20872	0.0321036	0.0597564	-4.76464	7.81355	7.69236
PMP2	0.120717	3.77432	3.85513	0.000350131	0.00133521	-0.57293	3.8478	3.72708
LTK	0.120335	5.24756	2.14489	0.0371578	0.0678287	-4.89263	5.32081	5.20047
NTF3	0.119956	5.26332	1.80912	0.0768274	0.123896	-5.51389	5.33634	5.21638
THRA	0.119866	5.37627	3.65234	0.000651875	0.00227103	-1.16605	5.44923	5.32936
RFTN1	0.119493	7.43823	0.762038	0.449842	0.542921	-6.82601	7.51097	7.39147
TNFRSF14	0.119118	6.69348	1.66416	0.102732	0.158678	-5.75382	6.76599	6.64687
GAL	0.118973	4.80664	1.19472	0.238186	0.321194	-6.40548	4.87906	4.76009
NTS	0.118499	4.54273	1.20033	0.236024	0.319118	-6.39887	4.61486	4.49636
IL17A	0.118376	3.88446	3.72494	0.000522705	0.00189158	-0.95569	3.95651	3.83814
PRKDC	0.118009	5.5533	1.20996	0.232343	0.315491	-6.38745	5.62513	5.50712
WNT2B	0.117919	4.63426	2.34854	0.0231025	0.0457015	-4.47374	4.70604	4.58812
LILRA2	0.117787	4.60179	2.96401	0.00475449	0.0121213	-3.03474	4.67349	4.5557
KLRC4	0.117309	3.45579	3.84445	0.000361909	0.0013732	-0.604581	3.52719	3.40988
CSF3	0.117284	6.31794	1.96579	0.0552428	0.0936903	-5.23512	6.38933	6.27205
TRAF3	0.117249	5.63154	2.4426	0.0183936	0.0376331	-4.27012	5.70291	5.58566
SEMG2	0.11692	3.59854	3.68125	0.000597125	0.00209733	-1.08254	3.66971	3.55279
RXFP3	0.116605	4.01963	2.39678	0.0205671	0.0415553	-4.37009	4.09061	3.974
IGFBP5	0.116418	6.36557	1.98736	0.0527238	0.0903852	-5.1952	6.43643	6.32001
IL12A	0.116324	3.87668	2.51546	0.0153624	0.0324043	-4.10817	3.94749	3.83116
PRTN3	0.115699	4.0979	2.20589	0.0323141	0.0600792	-4.77038	4.16833	4.05263
POMC	0.114825	4.96986	2.24942	0.0292069	0.0553637	-4.68143	5.03975	4.92492
SOX10	0.11466	5.68348	1.97694	0.0539279	0.0919327	-5.21453	5.75327	5.63861
CCR9	0.114501	4.31674	2.56071	0.0137157	0.0293593	-4.00576	4.38644	4.27193
NFATC4	0.114494	6.00976	2.04753	0.0462142	0.0808482	-5.0819	6.07945	5.96496
PPARD	0.114171	5.59531	2.2161	0.0315604	0.0590359	-4.74965	5.66481	5.55064
SEMA4F	0.113802	6.16812	2.07964	0.0430359	0.076282	-5.0203	6.23739	6.12359
NLRP2	0.113791	5.35863	1.53561	0.131336	0.194771	-5.95164	5.4279	5.31411
CLEC5A	0.113472	4.32345	2.50624	0.015719	0.0330031	-4.12886	4.39252	4.27905
RNASE3	0.113366	5.73581	1.53046	0.132602	0.196009	-5.95927	5.80482	5.69145
TLR6	0.113279	4.58904	2.0496	0.0460036	0.0805827	-5.07796	4.65799	4.54471
OPRL1	0.113041	4.83825	2.62929	0.0115251	0.0254877	-3.84794	4.90705	4.79401
AIRE	0.112774	5.49163	1.91503	0.0615824	0.102667	-5.32762	5.56027	5.4475
ST8SIA4	0.112698	4.06344	1.99298	0.0520836	0.0897326	-5.18473	4.13204	4.01934
SST	0.112484	4.79623	1.3581	0.180911	0.255438	-6.20103	4.8647	4.75222
SIGLEC7	0.112454	5.34539	2.38018	0.0214099	0.042801	-4.40595	5.41384	5.30139
IAPP	0.112395	4.58653	2.48886	0.0164121	0.0341458	-4.16772	4.65495	4.54255
CR2	0.112142	6.01183	0.354552	0.72451	0.792247	-7.05512	6.08009	5.96795
TMED2	0.11162	9.09335	1.69576	0.0965436	0.150866	-5.70302	9.16129	9.04967
IRAK3	0.111046	4.38553	2.95357	0.00489188	0.0123604	-3.06113	4.45312	4.34208
IL4R	0.110925	6.47234	1.4348	0.157961	0.228143	-6.09671	6.53986	6.42893
SOS2	0.110845	5.44781	2.22985	0.0305691	0.0575215	-4.72159	5.51528	5.40443
CTNNB1	0.110816	9.46812	1.36256	0.179511	0.253976	-6.19511	9.53557	9.42476
CTSZ	0.110801	6.0268	1.04617	0.300831	0.388495	-6.56994	6.09424	5.98344
LILRA5	0.110744	4.16407	2.80469	0.00729965	0.0173434	-3.43046	4.23148	4.12074
ILF3	0.110697	6.61346	2.30794	0.0254491	0.0495657	-4.55966	6.68084	6.57014
KLHL21	0.110627	6.83753	1.72869	0.0904257	0.14288	-5.64918	6.90487	6.79424
GPR25	0.110555	3.78403	2.77892	0.00781437	0.0183359	-3.49302	3.85133	3.74077
IL1A	0.110457	4.09028	2.20998	0.0320098	0.0596395	-4.76207	4.15751	4.04706
OPRK1	0.110345	4.53839	2.27366	0.0275946	0.0528373	-4.6313	4.60556	4.49522
BMP8A	0.11032	5.36046	2.28946	0.0265869	0.0512102	-4.5984	5.42761	5.31729
PLCG1	0.110141	6.62408	2.80412	0.0073108	0.0173517	-3.43186	6.69112	6.58098
FBXW7	0.110138	5.24581	2.19583	0.0330724	0.0612583	-4.79074	5.31285	5.20271
CCDC88A	0.109896	4.31856	2.1656	0.0354467	0.0649665	-4.85145	4.38546	4.27556
GCG	0.109829	4.03984	2.54531	0.014257	0.0302895	-4.04076	4.10669	3.99686
KIR2DL3	0.109505	5.88862	0.88109	0.38275	0.473276	-6.72818	5.95527	5.84577
CCL1	0.109313	4.68378	1.83655	0.0726023	0.118245	-5.46653	4.75032	4.64101
DEFB126	0.109257	4.29195	1.97702	0.0539186	0.0919327	-5.21438	4.35845	4.24919
WNT2	0.108892	6.02996	1.67638	0.100301	0.155666	-5.73427	6.09624	5.98735
TNFSF9	0.108464	4.54961	2.27264	0.0276606	0.0528788	-4.63342	4.61563	4.50717
SHH	0.107888	4.36483	2.18815	0.0336614	0.0620826	-4.80621	4.4305	4.32262
IFNG	0.107831	4.52086	2.30985	0.0253346	0.0493851	-4.55566	4.5865	4.47867
CIITA	0.107657	5.07406	1.60009	0.116276	0.176948	-5.85419	5.13959	5.03193
KHSRP	0.107617	6.94521	2.57862	0.0131098	0.0283027	-3.96486	7.01072	6.9031
WNT5B	0.107596	4.6259	1.96298	0.055578	0.0941795	-5.24029	4.69139	4.58379
LPA	0.107587	3.68705	3.22869	0.00226944	0.00644244	-2.34506	3.75254	3.64495
AGTR1	0.106758	5.31442	1.11256	0.271554	0.357193	-6.499	5.37941	5.27265
XRCC5	0.106665	9.37827	1.73619	0.0890779	0.141242	-5.63679	9.4432	9.33653
CNR1	0.106591	4.46221	2.85442	0.00639415	0.0153879	-3.30858	4.5271	4.4205
GRK5	0.10618	5.47215	1.95673	0.0563312	0.0953847	-5.25178	5.53678	5.4306
AFP	0.106138	5.22679	1.08117	0.285135	0.372036	-6.53305	5.2914	5.18526
F2RL1	0.106134	7.99025	1.07607	0.287384	0.374325	-6.53849	8.05486	7.94872
PTGFR	0.106125	4.47128	1.55415	0.126854	0.189988	-5.924	4.53588	4.42976
RHBDF2	0.10584	5.23516	1.5021	0.139758	0.204843	-6.00086	5.29959	5.19375
PAK3	0.105286	6.08909	1.54728	0.1285	0.191686	-5.93427	6.15318	6.04789
HTR3B	0.105218	4.89874	1.86996	0.0677217	0.111672	-5.408	4.96278	4.85756
CD86	0.104077	4.62004	2.10804	0.0403841	0.0726105	-4.96512	4.68339	4.57931
PDLIM7	0.103786	4.64472	3.29972	0.00185078	0.00541161	-2.15353	4.7079	4.60411
TFF2	0.103578	4.63842	2.38121	0.0213564	0.0427694	-4.40372	4.70147	4.59789
ZMYND11	0.103534	7.48713	2.08379	0.042639	0.0757618	-5.01227	7.55015	7.44662
TG	0.103359	6.0587	1.11472	0.270635	0.356189	-6.49661	6.12161	6.01825
ACAT1	0.103307	12.175	0.92793	0.358182	0.448366	-6.68593	12.2379	12.1346
SELE	0.103081	3.93456	1.28102	0.206467	0.285481	-6.30053	3.9973	3.89422
SPARC	0.103017	8.2616	0.730854	0.468494	0.561847	-6.84935	8.32431	8.22129
CRKL	0.101808	6.785	1.79039	0.07983	0.128191	-5.54587	6.84697	6.74516
CLEC2D	0.101752	3.51825	2.49395	0.0162062	0.0338287	-4.15635	3.58018	3.47843
TGFBR1	0.101157	5.24348	1.67832	0.0999185	0.155337	-5.73115	5.30506	5.2039
STK11	0.100875	6.46813	2.72323	0.00904299	0.0207888	-3.62679	6.52953	6.42866
GRAP2	0.10084	5.0773	1.55321	0.127078	0.190197	-5.9254	5.13868	5.03784
AIF1	0.100713	7.76998	1.19721	0.237225	0.320204	-6.40255	7.83129	7.73057
CTLA4	0.100453	5.15691	1.55719	0.126129	0.189152	-5.91942	5.21806	5.11761
LMBR1L	0.0997533	6.19538	1.8279	0.0739118	0.120047	-5.48151	6.2561	6.15635
ITGB4	0.0995331	4.48261	2.42835	0.0190461	0.038828	-4.30136	4.5432	4.44366
PRL	0.0993337	5.12668	1.64448	0.106747	0.163986	-5.78502	5.18714	5.08781
P2RY10	0.09913	3.61115	1.61339	0.11335	0.172844	-5.83364	3.67149	3.57236
TNFSF18	0.0991065	5.17506	1.32798	0.190594	0.265965	-6.24055	5.23538	5.13627
PGRMC2	0.0987939	8.12844	1.00784	0.31869	0.406468	-6.609	8.18857	8.08978
SETD1B	0.0981577	8.73356	1.6507	0.105464	0.162566	-5.77519	8.79331	8.69515
CREBBP	0.0977563	5.86661	2.56186	0.0136761	0.0293023	-4.00315	5.92611	5.82835
ADAM8	0.0976858	4.87069	1.70942	0.093966	0.147509	-5.6808	4.93015	4.83247
GDF9	0.0976488	5.52934	1.57606	0.121715	0.183315	-5.89093	5.58878	5.49113
NEDD4	0.0976039	6.58343	1.24563	0.21907	0.300163	-6.34439	6.64284	6.54524
CSH1	0.0974373	4.40827	1.73572	0.0891631	0.141279	-5.63758	4.46758	4.37014
BATF	0.0972955	5.92739	1.69826	0.0960678	0.150291	-5.69897	5.98661	5.88932
WDR62	0.0968932	5.54316	1.91255	0.0619067	0.103132	-5.33207	5.60214	5.50525
PDC	0.0965815	3.74566	2.22646	0.0308107	0.0578721	-4.72851	3.80445	3.70787
CETP	0.0959836	5.12966	0.858909	0.394748	0.484677	-6.74745	5.18808	5.0921
PTH	0.0957439	3.48482	2.98274	0.00451706	0.0115679	-2.98724	3.54309	3.44735
SCARF1	0.0956687	3.80308	2.90619	0.00556329	0.0136762	-3.18013	3.86132	3.76565
CCNT1	0.0953855	5.90356	1.64685	0.106256	0.163455	-5.78128	5.96162	5.86624
PDK1	0.0950205	5.12093	1.33345	0.188809	0.26396	-6.23345	5.17876	5.08374
CCL7	0.0948416	4.11747	2.57283	0.0133029	0.0286286	-3.9781	4.1752	4.08035
MAK	0.094603	4.10225	2.34219	0.0234559	0.0462502	-4.48724	4.15984	4.06523
NR2C2	0.0944106	4.36013	2.70346	0.00952024	0.0216882	-3.6738	4.4176	4.32319
KIR2DS4	0.0944022	5.86908	1.57889	0.121065	0.182765	-5.88663	5.92654	5.83214
KIR3DL1	0.0941852	4.64883	1.88431	0.0657133	0.108755	-5.38259	4.70616	4.61198
CD59	0.0941346	10.3162	1.29206	0.202651	0.280546	-6.28661	10.3735	10.2794
RASGRP1	0.0939868	5.89875	0.779312	0.4397	0.531812	-6.81267	5.95596	5.86197
CD160	0.0938074	4.21509	2.10433	0.0407223	0.0731003	-4.97237	4.27219	4.17838
DNMT3B	0.0937485	5.33162	1.02782	0.309293	0.397162	-6.58881	5.38868	5.29493
INSL5	0.0937113	4.25039	1.68842	0.0979525	0.152857	-5.71489	4.30744	4.21372
IL2RA	0.0926283	4.90112	1.58644	0.119342	0.180405	-5.87513	4.9575	4.86488
NOX4	0.092623	10.5657	0.389312	0.698803	0.769328	-7.04204	10.622	10.5294
CDK5R1	0.0925266	4.33218	2.68287	0.010042	0.0227398	-3.7225	4.3885	4.29597
NMBR	0.0922793	4.44732	1.82808	0.0738853	0.120047	-5.48121	4.50349	4.41121
TAZ	0.0921423	6.33509	1.8943	0.0643446	0.106646	-5.36479	6.39117	6.29903
PRDM1	0.0919897	5.69735	1.5085	0.138116	0.20297	-5.99153	5.75334	5.66135
IFNGR1	0.0918514	7.70604	0.89423	0.375753	0.467169	-6.71654	7.76195	7.6701
SDC2	0.0918104	7.9893	1.1773	0.245002	0.328164	-6.42584	8.04518	7.95337
NRP2	0.091725	4.76489	2.46368	0.0174654	0.0359936	-4.22365	4.82073	4.729
PIK3CG	0.0916657	3.8682	2.8519	0.00643742	0.015473	-3.31479	3.924	3.83233
EIF4E	0.0915873	7.01298	1.0125	0.316478	0.404102	-6.60432	7.06873	6.97714
CENPF	0.091517	4.13595	1.86216	0.068835	0.113097	-5.42174	4.19166	4.10014
NTN1	0.0914327	4.36657	1.63259	0.109234	0.167129	-5.80371	4.42222	4.33079
S100A7	0.0912443	3.988	1.4374	0.157225	0.227225	-6.09308	4.04354	3.9523
KYNU	0.0909581	6.95759	1.39132	0.170677	0.243717	-6.1565	7.01296	6.922
S1PR2	0.0909438	4.94549	1.53757	0.130856	0.194419	-5.94874	5.00085	4.9099
HK3	0.0907687	6.22655	1.69307	0.0970583	0.151566	-5.70738	6.2818	6.19103
MTNR1B	0.0905891	4.97654	2.31206	0.0252018	0.0492107	-4.551	5.03168	4.94109
CLEC1B	0.0903356	4.88608	1.66621	0.10232	0.158181	-5.75054	4.94107	4.85073
EDNRA	0.0903032	4.5227	1.94622	0.057617	0.0970549	-5.27102	4.57767	4.48737
HDAC5	0.0902587	6.39536	1.53829	0.13068	0.194419	-5.94767	6.4503	6.36004
TRIM5	0.0901282	4.62126	1.62378	0.111109	0.169654	-5.81749	4.67612	4.58599
TP63	0.0899344	5.16675	1.86858	0.0679173	0.111913	-5.41043	5.22149	5.13156
DEFA4	0.0895272	4.6417	1.7291	0.0903518	0.142863	-5.64851	4.69619	4.60666
TAL1	0.0894079	5.22561	1.93911	0.0585008	0.0983247	-5.28399	5.28004	5.19063
TRIM21	0.0893555	6.47544	1.40903	0.165406	0.237085	-6.13235	6.52983	6.44047
ITGB1	0.0893546	4.01609	2.7054	0.00947242	0.0216369	-3.6692	4.07048	3.98113
PIAS3	0.0891605	5.52382	1.43981	0.156547	0.226389	-6.08972	5.57809	5.48893
SOD1	0.0890171	12.0937	1.57635	0.12165	0.183315	-5.8905	12.1478	12.0588
SEMA4G	0.0886336	6.25344	1.15042	0.255789	0.339407	-6.45669	6.30739	6.21876
LTA	0.0883753	5.12353	1.73007	0.090177	0.142686	-5.64691	5.17732	5.08895
CRTAM	0.0881868	3.60748	1.32094	0.192914	0.268872	-6.24968	3.66116	3.57298
JAK3	0.0879771	4.98373	1.74022	0.0883617	0.140401	-5.63012	5.03728	4.94931
SLC5A5	0.087929	7.42356	1.59191	0.118105	0.178826	-5.86675	7.47708	7.38915
RUNX2	0.0877355	4.83281	2.08909	0.0421369	0.0750461	-5.002	4.88621	4.79848
ULK1	0.0875967	6.15747	1.31952	0.193384	0.269361	-6.25151	6.21079	6.12319
KLF4	0.0871609	5.7902	0.908601	0.368194	0.459858	-6.70362	5.84325	5.75609
IL17B	0.0868334	3.9975	1.92115	0.0607859	0.101638	-5.31657	4.05035	3.96352
IL13	0.0866533	5.99128	1.1603	0.251782	0.335857	-6.44542	6.04402	5.95737
PSMD2	0.0862661	9.24487	1.70683	0.0944494	0.148103	-5.68502	9.29738	9.21111
FCAR	0.0861316	4.07669	2.47834	0.0168449	0.0349052	-4.19114	4.12911	4.04298
CDK4	0.0857624	8.73853	1.56579	0.124104	0.186485	-5.90649	8.79073	8.70497
NOTCH1	0.0855794	5.51846	1.51187	0.137257	0.20197	-5.9866	5.57055	5.48497
BMP15	0.085494	4.98072	1.64536	0.106564	0.163817	-5.78363	5.03276	4.94726
GUSB	0.0851204	9.2305	1.67924	0.0997379	0.155216	-5.72967	9.28231	9.19719
SEMA3D	0.0849772	3.72967	2.61241	0.0120325	0.0264295	-3.88709	3.7814	3.69642
MUC4	0.0845946	3.89046	2.86172	0.00627045	0.0151358	-3.29057	3.94195	3.85736
TGFB2	0.0843654	4.4005	1.35985	0.180363	0.254821	-6.19872	4.45186	4.36749
BMP3	0.0842398	4.67375	1.5663	0.123984	0.186428	-5.90571	4.72502	4.64078
NFATC3	0.0839865	5.41473	2.4096	0.0199369	0.040426	-4.34227	5.46586	5.38187
ICOS	0.0839199	3.96233	1.37267	0.176365	0.25042	-6.18162	4.01341	3.92949
CLIC3	0.0837527	3.89563	1.4169	0.163102	0.234079	-6.12152	3.94661	3.86286
HTR3A	0.083653	5.18419	1.59576	0.117241	0.178059	-5.86085	5.23511	5.15145
CLEC4E	0.0835448	4.89539	1.18885	0.240468	0.322853	-6.41237	4.94624	4.8627
MAFB	0.0832124	7.50157	0.477476	0.635235	0.713892	-7.00342	7.55222	7.46901
TERT	0.0831951	5.28277	1.36327	0.179288	0.253976	-6.19417	5.33341	5.25021
OLR1	0.0828674	4.71157	0.570962	0.570744	0.658166	-6.95399	4.76201	4.67914
MAP3K8	0.0827073	3.83631	1.06757	0.291163	0.378162	-6.54752	3.88665	3.80395
CD5L	0.0823063	5.20593	1.39869	0.168468	0.241017	-6.14649	5.25603	5.17372
STAT5B	0.0820086	6.27866	2.51855	0.0152443	0.0322061	-4.10122	6.32858	6.24657
ITGA2B	0.0817719	4.89139	1.59512	0.117385	0.178099	-5.86184	4.94116	4.85939
S100G	0.0815792	4.34492	1.62497	0.110853	0.169447	-5.81563	4.39458	4.313
EHMT2	0.0813517	6.23873	2.07932	0.0430662	0.076282	-5.02091	6.28825	6.2069
COL17A1	0.0810962	4.86601	1.48651	0.143819	0.210261	-6.02342	4.91538	4.83428
JMJD6	0.0810952	5.21245	0.969054	0.337476	0.427068	-6.6471	5.26181	5.18072
STC2	0.0808288	5.92709	1.06556	0.292063	0.379113	-6.54964	5.97629	5.89546
MMP13	0.0806899	4.60098	1.59211	0.11806	0.178826	-5.86644	4.6501	4.56941
UPK3A	0.080668	4.65621	1.60856	0.114406	0.174336	-5.84112	4.70532	4.62465
HGF	0.0800086	4.30708	2.17024	0.0350721	0.0643839	-4.84216	4.35578	4.27578
NFE2L2	0.079927	9.17623	1.16646	0.249311	0.332757	-6.43836	9.22488	9.14495
XCL1	0.079904	4.54845	1.50177	0.139842	0.204843	-6.00134	4.59709	4.51719
WNT1	0.0797748	4.10513	1.73235	0.0897663	0.142135	-5.64314	4.15369	4.07391
S100B	0.0791616	4.12167	1.89249	0.0645904	0.106975	-5.36802	4.16986	4.0907
RXRG	0.0786738	4.37427	1.42853	0.159749	0.230286	-6.10544	4.42216	4.34348
PENK	0.0786536	4.32386	1.63544	0.108635	0.166324	-5.79925	4.37174	4.29309
MAP2K7	0.0783103	4.86872	2.3323	0.024017	0.0471814	-4.50826	4.91638	4.83807
PLXNC1	0.0782435	4.53329	1.94444	0.057838	0.0973548	-5.27428	4.58092	4.50267
NOTCH3	0.0781461	5.33315	1.91539	0.0615345	0.102663	-5.32696	5.38071	5.30257
HSPA9	0.0780695	9.43422	1.05728	0.295786	0.383728	-6.55835	9.48175	9.40368
NR2E3	0.0773957	4.43292	1.94864	0.0573186	0.0966959	-5.2666	4.48003	4.40263
FSHB	0.0773399	4.58901	1.55887	0.125732	0.188681	-5.9169	4.63609	4.55875
GALR3	0.0773377	7.09449	1.15137	0.255399	0.339286	-6.4556	7.14156	7.06423
CYTH1	0.0769643	5.97369	1.67693	0.100193	0.155604	-5.73339	6.02053	5.94357
S100A3	0.0769328	5.19558	1.23005	0.224798	0.306163	-6.36335	5.24241	5.16548
SDCBP	0.0760042	10.2312	1.11824	0.269145	0.354434	-6.49273	10.2775	10.2015
CTCF	0.0759463	7.53848	1.50221	0.139728	0.204843	-6.00069	7.58471	7.50877
MAP3K3	0.0757759	7.04048	1.47021	0.148164	0.215918	-6.04678	7.0866	7.01082
CRHR1	0.07574	4.73607	1.41777	0.162849	0.233972	-6.12032	4.78217	4.70643
SIGLEC8	0.0754676	4.54776	1.79413	0.0792233	0.127307	-5.53951	4.5937	4.51823
SLURP1	0.0752195	4.45697	1.74425	0.0876498	0.139465	-5.62343	4.50275	4.42753
CXCL5	0.0750944	3.64919	1.95122	0.0570019	0.0963048	-5.26188	3.6949	3.6198
NR0B1	0.0747841	4.26781	1.94869	0.0573125	0.0966959	-5.26651	4.31333	4.23855
CD320	0.074538	7.59961	1.21733	0.229553	0.312076	-6.37865	7.64498	7.57044
TRPV2	0.074477	4.95414	1.24579	0.219013	0.300163	-6.3442	4.99947	4.925
TCEB2	0.0744318	8.23691	1.63735	0.108233	0.165933	-5.79625	8.28221	8.20778
ARG1	0.074219	3.93484	2.11891	0.0394079	0.0711916	-4.94385	3.98002	3.9058
PRLR	0.0741513	5.32891	1.01357	0.315977	0.403689	-6.60325	5.37405	5.29989
COLEC12	0.073599	4.94596	0.786095	0.435755	0.528449	-6.80735	4.99076	4.91716
GPR32	0.0735573	4.66357	1.04977	0.299188	0.386814	-6.56619	4.70834	4.63479
CD5	0.0725249	6.49697	1.1486	0.256531	0.340192	-6.45875	6.54111	6.46859
LHCGR	0.0724805	3.73309	1.81519	0.0758745	0.12262	-5.50345	3.77721	3.70473
ADRB1	0.0724072	3.8271	1.944	0.0578925	0.0973744	-5.27509	3.87118	3.79877
IL12RB2	0.0722303	4.0142	1.58494	0.119682	0.180799	-5.87741	4.05817	3.98594
PGC	0.0720065	5.34673	1.15076	0.255647	0.339407	-6.45629	5.39056	5.31856
ESR2	0.071708	4.74341	1.51004	0.137723	0.202523	-5.98928	4.78705	4.71535
SYP	0.0713183	5.17278	1.12732	0.265327	0.350423	-6.48266	5.21619	5.14488
PAX1	0.0713026	5.42808	1.23916	0.221435	0.302553	-6.35229	5.47148	5.40018
IL12B	0.0711942	3.50487	2.12615	0.0387696	0.0703183	-4.92963	3.5482	3.47701
ANXA4	0.0710819	10.5308	0.811126	0.421379	0.513059	-6.78734	10.5741	10.503
LEP	0.0710675	4.17777	1.15659	0.253281	0.336871	-6.44966	4.22103	4.14996
FCRL2	0.0708187	5.00033	1.31751	0.19405	0.269956	-6.2541	5.04344	4.97262
SEMA6D	0.0706003	5.28624	0.999303	0.322762	0.410509	-6.6175	5.32922	5.25862
RYR1	0.070342	4.0041	1.78254	0.081118	0.129892	-5.5592	4.04691	3.97657
NTRK1	0.0701752	4.27927	1.33162	0.189404	0.264629	-6.23582	4.32198	4.25181
ACTA1	0.0699749	4.37334	1.99994	0.0513008	0.0885856	-5.17175	4.41593	4.34596
GNRHR	0.0697372	4.07972	2.10521	0.0406423	0.0730145	-4.97066	4.12217	4.05243
HMMR	0.0694974	5.31951	1.18911	0.240366	0.322853	-6.41207	5.36181	5.29232
AGTR2	0.0694243	4.02015	2.08445	0.0425759	0.0757091	-5.01099	4.06241	3.99299
TRIM32	0.0689533	6.52005	1.18958	0.240183	0.322853	-6.41152	6.56202	6.49307
PIK3R5	0.0689314	5.73745	1.04888	0.299596	0.387121	-6.56712	5.77941	5.71048
INSR	0.0686029	6.59462	0.691765	0.492486	0.583526	-6.87726	6.63638	6.56777
ASPH	0.0683555	5.70603	1.51339	0.136873	0.201535	-5.98439	5.74764	5.67928
SRC	0.0682587	5.72916	1.78891	0.0800721	0.128489	-5.54839	5.77071	5.70245
UTS2	0.0682306	3.81003	2.28027	0.0271685	0.0521534	-4.61755	3.85156	3.78333
ESR1	0.068165	5.4613	1.63904	0.107879	0.165502	-5.79359	5.50279	5.43463
KIF20A	0.0678439	4.40833	0.93398	0.355085	0.445132	-6.68032	4.44963	4.38179
TP73	0.0678013	4.662	1.20828	0.232979	0.316166	-6.38944	4.70327	4.63547
NSD1	0.0676054	6.18349	1.26385	0.212513	0.293126	-6.32196	6.22464	6.15703
SENP2	0.0675752	7.17211	1.35034	0.183371	0.257947	-6.2113	7.21324	7.14566
LANCL1	0.0675305	7.93699	1.23904	0.221481	0.302553	-6.35244	7.97809	7.91056
RBCK1	0.0671611	6.79919	1.31901	0.193552	0.269429	-6.25216	6.84007	6.77291
ROS1	0.0670756	4.41432	1.25754	0.214768	0.295867	-6.32976	4.45515	4.38807
ASB4	0.0666869	4.28545	1.76647	0.0838079	0.13401	-5.5863	4.32604	4.25936
PKD2L2	0.0665814	3.69739	1.53709	0.130974	0.194419	-5.94945	3.73791	3.67133
OPRM1	0.066269	4.13808	1.67426	0.100719	0.156101	-5.73767	4.17842	4.11215
FGF8	0.0662177	3.93375	1.57839	0.12118	0.182817	-5.88739	3.97405	3.90784
OSM	0.0662114	3.99597	1.31508	0.194861	0.270752	-6.25723	4.03627	3.97006
NENF	0.0660441	8.06544	1.81838	0.0753781	0.121992	-5.49796	8.10564	8.0396
DUSP10	0.0658103	4.94518	1.2394	0.221348	0.302553	-6.352	4.98523	4.91942
STEAP4	0.0655864	3.53546	1.72758	0.0906274	0.143099	-5.65102	3.57538	3.50979
LTBP3	0.0655077	5.54573	0.664238	0.509782	0.601193	-6.89601	5.5856	5.52009
EIF3M	0.0653738	8.22736	0.798345	0.428684	0.52043	-6.79763	8.26715	8.20178
FGR	0.065333	5.23818	1.07389	0.288354	0.375373	-6.54082	5.27795	5.21262
EPHA2	0.0653106	6.17863	0.614048	0.542143	0.633105	-6.92828	6.21838	6.15307
ANK1	0.0652535	4.70829	1.51976	0.135268	0.199689	-5.97505	4.74801	4.68276
IFNA2	0.0651913	3.79228	2.18998	0.0335202	0.0618856	-4.80253	3.83197	3.76677
UBE2W	0.0648576	5.61214	1.23099	0.224448	0.305869	-6.36221	5.65162	5.58676
STAT2	0.0645177	5.7591	1.36534	0.178644	0.253339	-6.19142	5.79837	5.73385
SEMA3F	0.0643097	5.85155	1.64903	0.105807	0.162985	-5.77783	5.8907	5.82639
EPHA3	0.0641622	3.71034	2.26195	0.0283636	0.0539455	-4.65558	3.74939	3.68523
CASP10	0.0639697	6.18238	1.17282	0.246774	0.330049	-6.43102	6.22131	6.15734
BTNL2	0.0636199	4.92636	1.02367	0.311229	0.398521	-6.59303	4.96508	4.90146
SLC22A3	0.0635892	3.85391	0.711006	0.480592	0.572422	-6.86371	3.89262	3.82903
DHX9	0.0634052	5.82665	1.08524	0.283348	0.370557	-6.52869	5.86525	5.80184
CASP6	0.0633757	6.16973	1.05554	0.29657	0.384305	-6.56017	6.20831	6.14493
RAB27B	0.0632191	3.71838	2.50858	0.0156278	0.0328939	-4.12362	3.75686	3.69364
ACVR1B	0.0630875	5.79339	1.89795	0.0638505	0.105904	-5.35827	5.83179	5.7687
HEY1	0.0628039	6.1114	0.63505	0.528474	0.620656	-6.91508	6.14962	6.08682
AMBN	0.0627569	4.84601	1.12684	0.265526	0.350431	-6.48319	4.88421	4.82145
ELANE	0.062397	4.5318	1.50682	0.138547	0.203471	-5.99399	4.56978	4.50738
LTB4R2	0.0622347	4.81243	0.960207	0.341862	0.431095	-6.65559	4.85031	4.78808
SMAD7	0.0620533	6.76586	0.753231	0.455066	0.547479	-6.8327	6.80364	6.74158
FCER1G	0.0618007	7.22681	0.355131	0.72408	0.792158	-7.05491	7.26443	7.20263
MBL2	0.0617137	3.86923	1.20112	0.235719	0.31893	-6.39793	3.9068	3.84508
EDN3	0.0615666	4.47254	1.62476	0.110899	0.169447	-5.81596	4.51002	4.44845
C8B	0.0608949	6.12471	0.980372	0.331919	0.421211	-6.63613	6.16177	6.10088
KIR2DL1	0.0608936	5.19585	1.10548	0.274576	0.360198	-6.50676	5.23291	5.17202
IL11	0.0608928	4.87786	1.20303	0.234988	0.318131	-6.39568	4.91493	4.85403
S100A13	0.060334	8.30323	0.534098	0.59579	0.678638	-6.97452	8.33996	8.27962
CCR5	0.0602648	7.0643	0.859506	0.394422	0.484539	-6.74694	7.10098	7.04072
ITGAE	0.0601862	8.48573	0.860522	0.393867	0.48412	-6.74606	8.52237	8.46218
CDKN2A	0.060162	4.53763	1.48981	0.142951	0.209127	-6.01866	4.57425	4.51408
PTK2B	0.0601533	5.66331	1.31448	0.195061	0.270865	-6.25801	5.69992	5.63977
PI3	0.0600342	4.76325	1.4541	0.152561	0.221189	-6.06964	4.7998	4.73976
ALOX15B	0.0599077	5.57824	0.862438	0.392823	0.48336	-6.74442	5.6147	5.5548
CALR	0.0598269	7.63905	1.03899	0.304122	0.392075	-6.57736	7.67546	7.61564
GPX4	0.0596221	11.2684	1.02713	0.309616	0.397352	-6.58952	11.3047	11.2451
KLRC3	0.0589209	3.54922	1.98395	0.0531157	0.0908211	-5.20154	3.58508	3.52616
AVPR1A	0.0588159	4.56206	1.70402	0.0949773	0.148828	-5.6896	4.59786	4.53905
GSTA4	0.0587616	8.62542	1.12657	0.265642	0.350431	-6.4835	8.66119	8.60243
CD96	0.0584297	3.89819	1.0174	0.314169	0.402039	-6.59938	3.93376	3.87533
ITIH2	0.0577358	5.75991	0.535681	0.594704	0.678082	-6.97367	5.79506	5.73732
SYCP1	0.0576009	3.77332	1.53411	0.131703	0.195061	-5.95386	3.80838	3.75078
SPI1	0.0570059	4.89114	1.03669	0.305184	0.39281	-6.57973	4.92583	4.86883
HRH4	0.0569738	4.19008	1.46911	0.148461	0.216072	-6.04834	4.22476	4.16779
ANGPT4	0.056961	5.40524	0.865676	0.391063	0.481716	-6.74162	5.43992	5.38295
IL5RA	0.0568715	4.32487	1.72421	0.091238	0.143863	-5.65655	4.35948	4.30261
NPFF	0.0567712	5.93281	0.869044	0.389237	0.480249	-6.7387	5.96737	5.9106
RABEP1	0.0566654	5.21529	1.23177	0.224159	0.305792	-6.36126	5.24978	5.19311
AVPR2	0.0564435	4.79681	1.0163	0.314688	0.402269	-6.6005	4.83117	4.77473
NGFR	0.055839	4.67542	1.08223	0.28467	0.371857	-6.53192	4.70941	4.65357
CCR10	0.0557476	4.34024	1.13697	0.26131	0.345722	-6.47186	4.37418	4.31843
PSMD10	0.0555878	8.16046	0.974782	0.334656	0.423736	-6.64156	8.1943	8.13871
IL4	0.0553019	3.76094	1.64288	0.107078	0.164385	-5.78754	3.7946	3.7393
CFP	0.054781	4.96665	0.83703	0.40681	0.497066	-6.76599	5	4.94522
WIPF1	0.0546691	5.31784	1.01706	0.314331	0.402039	-6.59973	5.35111	5.29644
PLXNA3	0.0544132	5.15262	1.17074	0.247602	0.330866	-6.43343	5.18574	5.13132
IKBKB	0.0541784	4.89436	1.75258	0.0861912	0.137433	-5.60955	4.92734	4.87316
IFNW1	0.0539686	4.30312	1.18141	0.24338	0.32657	-6.42106	4.33597	4.282
CANX	0.0539236	9.98558	0.781947	0.438165	0.530521	-6.81061	10.0184	9.96448
CAMKK2	0.0539181	6.07553	1.50497	0.13902	0.204034	-5.99669	6.10835	6.05443
FOXA2	0.0538008	4.80442	1.18002	0.243926	0.326916	-6.42267	4.83717	4.78337
FRAT2	0.0538	5.28477	0.753567	0.454866	0.547479	-6.83244	5.31752	5.26372
AGRP	0.0535454	5.87044	1.07633	0.287269	0.374325	-6.53822	5.90303	5.84949
GIP	0.0534721	4.34497	1.08126	0.285095	0.372036	-6.53295	4.37752	4.32404
TNFRSF10D	0.0534698	5.14713	0.842053	0.404021	0.494724	-6.76177	5.17967	5.1262
PLAUR	0.053329	5.86041	0.962365	0.340789	0.430061	-6.65353	5.89287	5.83954
RIPK2	0.0532809	6.22501	1.36247	0.179541	0.253976	-6.19524	6.25745	6.20416
CNTFR	0.0530457	6.10951	0.701325	0.486557	0.578009	-6.87057	6.1418	6.08875
FLT3LG	0.0528546	3.89019	1.15756	0.252888	0.336871	-6.44855	3.92236	3.8695
GLP2R	0.0528346	4.20612	1.25285	0.216455	0.297658	-6.33554	4.23828	4.18545
RXRB	0.052791	5.89685	1.48308	0.144723	0.211311	-6.02835	5.92898	5.87619
GPR17	0.0524318	4.2232	1.41751	0.162924	0.233972	-6.12068	4.25512	4.20269
NGF	0.0522372	5.43342	0.76065	0.450663	0.543334	-6.82707	5.46521	5.41298
ATG12	0.0508231	5.62424	0.975453	0.334327	0.423555	-6.64091	5.65518	5.60436
DPYD	0.0504954	6.59538	0.452313	0.653123	0.728582	-7.01524	6.62612	6.57562
GAST	0.0504221	5.22249	0.827088	0.412365	0.50304	-6.77426	5.25318	5.20276
DEFA5	0.0499742	4.84863	1.02601	0.310134	0.397716	-6.59065	4.87905	4.82907
AP3B1	0.0498244	7.46316	1.21294	0.23121	0.314141	-6.38389	7.49349	7.44367
FGF6	0.0496851	6.16748	0.871636	0.387835	0.47878	-6.73645	6.19772	6.14803
GRIN1	0.0495488	5.75103	0.916631	0.364013	0.455317	-6.69632	5.78119	5.73164
KDM4C	0.0491564	5.50067	1.27149	0.209806	0.28992	-6.31245	5.53059	5.48143
IPP	0.0483131	5.15716	0.69672	0.489408	0.580484	-6.8738	5.18657	5.13826
ERN1	0.0481088	5.48521	0.865026	0.391416	0.48189	-6.74218	5.51449	5.46638
LGALS9	0.0480763	6.47861	0.71163	0.48021	0.572267	-6.86326	6.50788	6.4598
PRKCA	0.048067	6.13753	1.19044	0.239849	0.322687	-6.41051	6.16679	6.11872
IRF2BP1	0.047573	7.57688	0.946002	0.348983	0.438806	-6.66907	7.60584	7.55826
IL22	0.047269	5.32191	0.93765	0.353215	0.443032	-6.6769	5.35068	5.30341
TMSB10	0.047248	11.1417	0.331197	0.741967	0.805401	-7.06322	11.1705	11.1233
NOX1	0.0471166	5.12803	1.42476	0.160828	0.231607	-6.11066	5.15671	5.10959
TRHR	0.0469576	4.9346	0.657899	0.513811	0.605001	-6.90022	4.96319	4.91623
TRAFD1	0.0469494	6.5378	1.2278	0.225633	0.307092	-6.36606	6.56638	6.51943
CD80	0.046382	5.23824	0.892278	0.376787	0.46769	-6.71828	5.26647	5.22009
MLANA	0.0463497	4.11349	1.11017	0.27257	0.358321	-6.50162	4.1417	4.09535
CRYBB1	0.0460792	5.65025	0.697902	0.488675	0.580005	-6.87298	5.6783	5.63222
XPO6	0.0460254	7.63803	1.03818	0.304496	0.392335	-6.57819	7.66605	7.62002
IL21	0.0456755	4.50129	0.803256	0.425868	0.517843	-6.7937	4.5291	4.48342
AGER	0.0455133	4.56483	1.11878	0.268918	0.354341	-6.49214	4.59254	4.54702
FOSL1	0.0455076	4.77075	0.593321	0.555809	0.64541	-6.94088	4.79845	4.75294
B2M	0.0453771	12.3698	0.61903	0.538884	0.630272	-6.92519	12.3974	12.352
NOS3	0.0452759	4.31546	0.940691	0.35167	0.441583	-6.67405	4.34302	4.29775
NR5A2	0.0449084	3.86143	1.94654	0.0575776	0.0970549	-5.27044	3.88877	3.84386
SFXN3	0.0448544	7.28327	0.751329	0.456199	0.54855	-6.83413	7.31057	7.26572
IL1RAPL1	0.0428699	4.65331	0.89314	0.37633	0.467631	-6.71751	4.67941	4.63654
DUOX2	0.0428034	4.50501	1.02576	0.31025	0.397716	-6.5909	4.53106	4.48826
CALCR	0.0422585	4.56131	1.08246	0.284568	0.371857	-6.53167	4.58703	4.54478
SIRT1	0.0419471	7.11003	0.522174	0.604	0.685655	-6.98088	7.13556	7.09362
AMELX	0.0417803	3.69769	1.25233	0.216642	0.297735	-6.33618	3.72312	3.68134
SHARPIN	0.0417363	6.91252	0.829978	0.410745	0.501604	-6.77187	6.93793	6.89619
CFTR	0.0417215	4.39816	0.854112	0.397373	0.487373	-6.75155	4.42355	4.38183
NRG1	0.0417146	5.29186	0.984731	0.329796	0.418985	-6.63187	5.31726	5.27554
GDF2	0.0406531	6.21469	0.531447	0.597611	0.680029	-6.97595	6.23944	6.19878
VPS45	0.0402663	6.83009	0.621533	0.537251	0.629308	-6.92363	6.8546	6.81433
TNFRSF9	0.0402395	4.38981	1.05243	0.297978	0.385689	-6.56342	4.4143	4.37406
GIPR	0.0399979	4.85922	0.838111	0.406208	0.496598	-6.76508	4.88356	4.84356
NUP153	0.039833	7.23574	0.457994	0.649066	0.725483	-7.01263	7.25999	7.22015
INS	0.0394154	4.48034	0.703453	0.485242	0.576749	-6.86907	4.50433	4.46491
CCT6B	0.0387224	5.8493	0.405447	0.686988	0.759637	-7.03555	5.87287	5.83415
IL1RAP	0.0384959	3.99924	1.57102	0.122882	0.184894	-5.89857	4.02267	3.98418
EED	0.0383833	4.42794	0.713849	0.478849	0.570945	-6.86167	4.45131	4.41292
MERTK	0.0383107	5.45039	0.559	0.578814	0.665314	-6.9608	5.4737	5.43539
CHGB	0.0379278	5.73968	0.270767	0.787755	0.839951	-7.08164	5.76277	5.72484
DUOX1	0.0378207	4.46353	0.733945	0.466626	0.560198	-6.84708	4.48655	4.44873
RBPJ	0.037358	8.32738	0.484648	0.630176	0.708909	-6.99994	8.35012	8.31276
VEGFB	0.037351	5.80865	0.725769	0.471577	0.56435	-6.85306	5.83138	5.79403
SIGLEC5	0.0371219	5.84007	0.514417	0.609369	0.690984	-6.98493	5.86267	5.82555
LILRA3	0.0370265	4.11609	0.906678	0.369199	0.460282	-6.70536	4.13863	4.1016
ARRB1	0.0369507	5.3318	0.66535	0.509077	0.601193	-6.89527	5.3543	5.31735
USP9Y	0.0368422	4.51059	0.166186	0.868723	0.905465	-7.1048	4.53301	4.49617
ACTN4	0.0365972	7.58607	0.468555	0.641552	0.719461	-7.00769	7.60834	7.57174
F2RL2	0.0352597	4.07315	1.00257	0.321201	0.408954	-6.61426	4.09461	4.05935
ICOSLG	0.0350137	5.61666	0.728852	0.469707	0.562706	-6.85081	5.63797	5.60296
CLEC11A	0.0348974	5.44138	0.659603	0.512726	0.604351	-6.8991	5.46262	5.42772
PLXNB3	0.034545	5.56321	0.482381	0.631773	0.710354	-7.00105	5.58424	5.54969
AKT2	0.0344233	4.69012	0.705896	0.483735	0.575863	-6.86734	4.71107	4.67665
MC2R	0.0343799	5.12604	0.6688	0.506893	0.599343	-6.89295	5.14696	5.11258
IL17RC	0.0339651	6.74995	0.760856	0.450542	0.543334	-6.82691	6.77062	6.73666
NCAM1	0.033748	5.05006	0.473215	0.638249	0.716924	-7.00547	5.0706	5.03685
TINAGL1	0.0337097	6.85619	0.419391	0.67684	0.750245	-7.02974	6.87671	6.843
FUT5	0.0336185	5.17241	0.543011	0.589687	0.674735	-6.96968	5.19287	5.15925
FGF18	0.0335878	4.70028	0.840372	0.404952	0.495597	-6.76319	4.72073	4.68714
ERBB2IP	0.0335708	7.9407	0.32431	0.747142	0.808809	-7.06551	7.96113	7.92756
SMAD3	0.033556	6.36507	0.820705	0.415955	0.506876	-6.77952	6.3855	6.35194
ELAVL1	0.033337	7.72858	0.639471	0.52562	0.617624	-6.91225	7.74887	7.71554
NR2E1	0.0332275	5.02043	0.582334	0.563123	0.651901	-6.94738	5.04066	5.00743
EDNRB	0.0331297	6.11929	0.29858	0.766576	0.823951	-7.07362	6.13946	6.10633
LILRB4	0.0331178	3.92452	0.658767	0.513258	0.604664	-6.89965	3.94468	3.91156
SERPINB3	0.0329914	4.27945	0.915137	0.364789	0.456036	-6.69768	4.29953	4.26654
RAC1	0.0328594	10.9141	0.667226	0.507889	0.600208	-6.89401	10.9341	10.9012
PML	0.0326486	5.51544	0.894852	0.375424	0.467016	-6.71599	5.53532	5.50267
FLT4	0.0321933	4.29935	0.72299	0.473267	0.56518	-6.85508	4.31895	4.28676
MET	0.0320273	7.46232	0.392279	0.696624	0.768047	-7.04087	7.48182	7.44979
PI15	0.031475	4.9752	0.554948	0.58156	0.667456	-6.96308	4.99436	4.96288
GDF5	0.031353	6.22211	0.52208	0.604065	0.685655	-6.98093	6.24119	6.20984
SIGLEC9	0.0313104	5.17307	0.488172	0.627696	0.70647	-6.99821	5.19212	5.16081
RNASEL	0.0311382	6.49543	0.546314	0.587433	0.672834	-6.96787	6.51439	6.48325
CRY2	0.0310909	6.97271	0.471136	0.639722	0.718224	-7.00646	6.99163	6.96054
ERBB3	0.0306087	7.6075	0.314703	0.754379	0.815477	-7.06862	7.62613	7.59552
ING4	0.0305748	7.29871	0.790362	0.433284	0.525733	-6.80398	7.31732	7.28675
HDAC1	0.0305351	7.57639	0.430868	0.668533	0.742124	-7.02481	7.59498	7.56444
TRIM26	0.0304922	7.54195	0.509123	0.613047	0.69446	-6.98767	7.56051	7.53002
MAN1B1	0.030475	6.6914	0.597779	0.552856	0.642638	-6.9382	6.70995	6.67948
RAP1A	0.0303853	8.27439	0.233571	0.816332	0.863121	-7.09115	8.29288	8.2625
ANGPTL3	0.0303294	8.59773	0.109249	0.913469	0.938281	-7.11276	8.61619	8.58586
IGF2R	0.0302693	7.71781	0.397569	0.692747	0.764515	-7.03875	7.73623	7.70596
FCN2	0.0300039	4.25247	0.842337	0.403863	0.494724	-6.76154	4.27073	4.24073
MDM2	0.0296314	4.15809	0.865747	0.391024	0.481716	-6.74156	4.17613	4.1465
CXCL11	0.0287756	3.60722	0.563426	0.575821	0.662881	-6.9583	3.62473	3.59596
KIR3DL3	0.0286578	5.65834	0.340368	0.735095	0.80112	-7.06011	5.67579	5.64713
MADCAM1	0.028322	5.12278	0.499479	0.619771	0.700656	-6.99257	5.14002	5.1117
PGLYRP1	0.0282512	5.34161	0.443093	0.65973	0.73523	-7.01941	5.35881	5.33056
GALR2	0.0280387	3.94847	0.611017	0.54413	0.635099	-6.93015	3.96554	3.9375
PPP3CC	0.028028	5.0096	0.492267	0.624821	0.703831	-6.99618	5.02667	4.99864
E2F1	0.0279691	5.42479	0.616236	0.540711	0.631757	-6.92692	5.44181	5.41385
USP2	0.0279603	6.47824	0.252563	0.801707	0.850431	-7.08647	6.49526	6.4673
IL7	0.0278658	3.82024	0.436782	0.664269	0.738836	-7.02222	3.8372	3.80934
GLS2	0.0277798	4.79589	0.551242	0.584077	0.669667	-6.96514	4.8128	4.78502
DLC1	0.0273322	5.46707	0.598085	0.552653	0.642638	-6.93802	5.48371	5.45637
CCNA1	0.0272828	4.59147	0.496009	0.622198	0.701674	-6.99432	4.60808	4.5808
BMP7	0.0270854	5.33003	0.577215	0.566548	0.654863	-6.95037	5.34651	5.31943
DICER1	0.027075	6.65905	0.370835	0.712426	0.780915	-7.04914	6.67553	6.64846
FANCA	0.0270747	5.0663	0.571544	0.570353	0.658166	-6.95365	5.08278	5.0557
TFR2	0.0270618	4.56357	0.599017	0.552036	0.642344	-6.93746	4.58005	4.55298
THUMPD2	0.0270274	5.35057	0.664592	0.509557	0.601193	-6.89578	5.36702	5.34
IFITM1	0.0268001	8.92783	0.136829	0.89175	0.924664	-7.10931	8.94414	8.91734
MSTN	0.0266401	3.34814	0.968656	0.337673	0.427079	-6.64748	3.36436	3.33772
OGT	0.0263332	6.99159	0.34147	0.734271	0.800605	-7.05973	7.00762	6.98129
RNASE2	0.0259553	4.63582	0.540993	0.591066	0.675727	-6.97079	4.65162	4.62566
TRAIP	0.0259297	4.85491	0.453681	0.652145	0.728207	-7.01461	4.87069	4.84476
EMR1	0.0258337	5.75064	0.401724	0.689707	0.761901	-7.03707	5.76636	5.74053
ROR1	0.0252507	5.39503	0.425946	0.67209	0.745708	-7.02694	5.4104	5.38515
TEC	0.0252208	5.52755	0.468146	0.641843	0.719461	-7.00788	5.5429	5.51768
IL18R1	0.0250796	4.03598	0.505074	0.615866	0.697305	-6.98974	4.05124	4.02616
UQCRB	0.0250204	8.89872	0.453011	0.652624	0.728384	-7.01492	8.91395	8.88893
TXK	0.024791	3.98436	0.589831	0.558127	0.647185	-6.94296	3.99945	3.97466
SCT	0.0247691	4.04898	0.560926	0.577511	0.664153	-6.95971	4.06406	4.03929
MKNK1	0.0247145	7.56068	0.549704	0.585124	0.670528	-6.966	7.57572	7.55101
GDF10	0.024493	4.60688	0.560951	0.577494	0.664153	-6.9597	4.62179	4.5973
NR5A1	0.0241991	4.44998	0.496052	0.622169	0.701674	-6.9943	4.46471	4.44052
CCL27	0.024187	4.31048	0.527765	0.600144	0.68257	-6.97791	4.3252	4.30102
INSIG1	0.0241726	6.55402	0.302052	0.763944	0.822681	-7.07257	6.56874	6.54456
BRD8	0.0238068	5.65499	0.634196	0.529026	0.620983	-6.91562	5.66948	5.64567
TRAV12-2	0.023383	5.22137	0.302185	0.763843	0.822681	-7.07253	5.2356	5.21222
TP53I11	0.023237	4.97817	0.433539	0.666606	0.740347	-7.02364	4.99231	4.96908
IFRD1	0.0231414	5.71743	0.173859	0.862723	0.901775	-7.10348	5.73151	5.70837
IL9	0.0231356	3.94144	0.552706	0.583083	0.668865	-6.96433	3.95552	3.93239
FGF12	0.0228401	3.97146	0.669799	0.506262	0.598909	-6.89228	3.98536	3.96252
ARRB2	0.0228374	5.87237	0.416307	0.679079	0.752142	-7.03104	5.88627	5.86343
TOMM70A	0.0228308	8.25037	0.334698	0.739342	0.804202	-7.06204	8.26426	8.24143
TCF7L2	0.0227953	5.90811	0.37106	0.71226	0.780915	-7.04906	5.92198	5.89919
TANK	0.0220247	5.8048	0.469999	0.640528	0.718772	-7.007	5.8182	5.79618
TIPIN	0.0217634	4.62071	0.292216	0.771407	0.827967	-7.07553	4.63396	4.61219
SEMA3E	0.0217575	3.49822	0.664541	0.50959	0.601193	-6.89581	3.51146	3.4897
INHBE	0.0216965	3.69219	0.435805	0.664972	0.739256	-7.02265	3.7054	3.6837
CRP	0.0214671	4.26015	0.589732	0.558193	0.647185	-6.94302	4.27322	4.25175
PSPN	0.021463	4.72523	0.407643	0.685385	0.758235	-7.03465	4.73829	4.71683
RELA	0.0214257	6.40743	0.324916	0.746686	0.808702	-7.06531	6.42047	6.39904
CALCA	0.0213399	4.85145	0.531586	0.597515	0.680029	-6.97587	4.86444	4.8431
FADD	0.0212607	7.62114	0.294347	0.769788	0.826621	-7.07489	7.63408	7.61282
SIGIRR	0.0210579	9.05542	0.153637	0.878553	0.913164	-7.10684	9.06824	9.04718
MC3R	0.020645	4.87887	0.4988	0.620246	0.700656	-6.99292	4.89143	4.87079
CNTF	0.0205912	4.79993	0.437225	0.66395	0.738836	-7.02202	4.81246	4.79187
EDIL3	0.020451	4.50917	0.3845	0.702341	0.772099	-7.04392	4.52162	4.50117
GHRH	0.0204393	4.75584	0.392306	0.696605	0.768047	-7.04086	4.76828	4.74784
SCG2	0.0199336	4.01986	0.437481	0.663765	0.738836	-7.02191	4.032	4.01206
ZBTB16	0.0196701	6.55886	0.0752432	0.94034	0.958505	-7.11594	6.57083	6.55116
ADAM17	0.0196313	5.07756	0.41612	0.679215	0.752142	-7.03112	5.08951	5.06988
SSTR1	0.0192827	4.29909	0.413328	0.681245	0.754022	-7.03229	4.31082	4.29154
EXOSC9	0.0182595	6.87379	0.37012	0.712955	0.781117	-7.04941	6.8849	6.86665
EDN1	0.0180208	5.98244	0.231666	0.817802	0.864273	-7.0916	5.99341	5.97539
PMCH	0.0171987	4.40843	0.325188	0.746481	0.808702	-7.06522	4.4189	4.4017
TNFSF11	0.0170729	4.1538	0.459899	0.647708	0.724322	-7.01174	4.16419	4.14712
LAG3	0.0169479	4.23694	0.284574	0.77722	0.832631	-7.07776	4.24726	4.23031
GREM2	0.0165648	4.26432	0.384948	0.702011	0.772099	-7.04375	4.2744	4.25784
NCR1	0.015773	5.28135	0.272255	0.786618	0.839528	-7.08123	5.29095	5.27518
FFAR2	0.0154305	4.3919	0.380004	0.705653	0.775137	-7.04566	4.40129	4.38586
SIVA1	0.0149391	7.55082	0.253113	0.801284	0.85038	-7.08633	7.55991	7.54497
PARK2	0.0147416	5.46002	0.272777	0.786219	0.839497	-7.08109	5.46899	5.45425
PRKCD	0.0147054	6.13784	0.248973	0.804465	0.852959	-7.08738	6.1468	6.13209
FCER2	0.0146526	4.57339	0.300274	0.765292	0.823351	-7.07311	4.58231	4.56766
CCR3	0.014405	4.64745	0.224463	0.823369	0.868134	-7.09326	4.65622	4.64181
SARM1	0.0139795	5.91864	0.299114	0.766171	0.823906	-7.07346	5.92715	5.91317
HCK	0.013887	4.76737	0.11393	0.909778	0.936185	-7.11223	4.77582	4.76193
HTR1A	0.013776	5.53251	0.275628	0.784041	0.837566	-7.0803	5.54089	5.52711
NFKB1	0.0128731	7.55205	0.212829	0.83238	0.875601	-7.09584	7.55988	7.54701
TIMM13	0.0126666	8.80101	0.161731	0.87221	0.907819	-7.10554	8.80872	8.79606
SP100	0.0125745	4.86377	0.367327	0.715023	0.783006	-7.05045	4.87143	4.85885
TLR4	0.0119387	4.65057	0.286918	0.775435	0.83117	-7.07708	4.65784	4.6459
NFKB2	0.0117242	4.88535	0.266574	0.790963	0.842184	-7.08278	4.89249	4.88076
SERPINB9	0.0116824	5.54209	0.0974502	0.922783	0.946206	-7.11399	5.5492	5.53752
PIAS4	0.0116512	5.96392	0.258969	0.796789	0.84799	-7.08481	5.97101	5.95936
CEACAM8	0.0114456	3.67718	0.281067	0.779892	0.833964	-7.07876	3.68415	3.6727
CEBPE	0.011047	5.00772	0.188424	0.851355	0.892252	-7.1008	5.01444	5.0034
EGR3	0.0109272	4.4149	0.10405	0.917572	0.941643	-7.11332	4.42155	4.41062
RFXANK	0.0105055	6.88605	0.175728	0.861262	0.90097	-7.10315	6.89244	6.88194
EGF	0.0104228	8.23307	0.0452306	0.964115	0.976252	-7.11777	8.23941	8.22899
MSLN	0.0103531	3.76218	0.217969	0.828396	0.873012	-7.09472	3.76848	3.75813
CYSLTR2	0.0101788	5.24213	0.204786	0.838623	0.880631	-7.09754	5.24833	5.23815
MID1	0.0100984	5.76086	0.0848677	0.932727	0.952885	-7.11516	5.76701	5.75691
GFAP	0.0098575	4.40996	0.201424	0.841236	0.882053	-7.09824	4.41596	4.4061
VIPR1	0.00977107	6.52561	0.147301	0.883524	0.917491	-7.1078	6.53155	6.52178
STC1	0.00952839	7.42898	0.0673445	0.946593	0.963206	-7.11651	7.43478	7.42525
BTC	0.00947558	3.67386	0.253663	0.800862	0.85033	-7.08619	3.67962	3.67015
NOX3	0.00894426	4.12348	0.239172	0.812011	0.859353	-7.08981	4.12892	4.11998
MAGEC1	0.00882076	4.50973	0.173643	0.862891	0.901775	-7.10352	4.5151	4.50628
SEC14L1	0.00881439	6.62224	0.136431	0.892063	0.924664	-7.10937	6.6276	6.61879
RET	0.00835448	5.8008	0.137905	0.890904	0.924664	-7.10916	5.80588	5.79753
DHX58	0.00808319	6.2068	0.170991	0.864964	0.902762	-7.10398	6.21172	6.20364
TYRO3	0.00788133	5.6261	0.155378	0.877188	0.912163	-7.10657	5.6309	5.62302
SLIT1	0.00786547	4.61444	0.121446	0.903855	0.930934	-7.11133	4.61923	4.61137
PTPN6	0.00751127	5.41223	0.106629	0.915537	0.939979	-7.11304	5.41681	5.4093
BMPR2	0.00747775	5.43472	0.136678	0.891869	0.924664	-7.10933	5.43927	5.43179
MAPKAPK2	0.00746363	6.5956	0.172709	0.863621	0.901775	-7.10368	6.60015	6.59268
ELN	0.00741052	5.09369	0.126878	0.899578	0.929059	-7.11064	5.0982	5.09079
KIAA0226	0.00725103	5.73052	0.149938	0.881455	0.91576	-7.10741	5.73493	5.72768
TOP1	0.00713059	6.64459	0.124516	0.901438	0.930142	-7.11095	6.64893	6.6418
CD70	0.00665868	6.36596	0.0956441	0.92421	0.946741	-7.11417	6.37001	6.36335
LTBP4	0.00654781	5.30932	0.121666	0.903682	0.930934	-7.1113	5.3133	5.30676
LAMC1	0.00650045	7.68046	0.0821583	0.934869	0.954644	-7.11539	7.68442	7.67792
PTX3	0.00634321	3.88954	0.0451169	0.964205	0.976252	-7.11778	3.8934	3.88705
SEMA3G	0.00587187	5.68053	0.0519952	0.958753	0.973338	-7.11744	5.68411	5.67823
IL1RL1	0.00582619	5.49979	0.097361	0.922854	0.946206	-7.114	5.50334	5.49751
TRIM36	0.0057223	3.62842	0.179842	0.858049	0.898023	-7.10241	3.6319	3.62618
TRIM27	0.00554071	7.19061	0.127329	0.899223	0.929059	-7.11059	7.19398	7.18844
RFXAP	0.00493944	4.21077	0.131384	0.896032	0.927646	-7.11005	4.21378	4.20884
CDC25C	0.00472024	4.50106	0.111694	0.911541	0.937262	-7.11248	4.50393	4.49921
SNAI1	0.00471658	5.84885	0.067272	0.94665	0.963206	-7.11651	5.85172	5.84701
MAPK7	0.0046976	6.08968	0.120892	0.904291	0.930961	-7.1114	6.09254	6.08784
F13A1	0.00466165	8.22868	0.0217503	0.982739	0.989296	-7.11857	8.23152	8.22686
CSF1	0.00433648	5.49965	0.0962436	0.923736	0.946683	-7.11411	5.50229	5.49796
GHSR	0.00431562	4.66172	0.0885947	0.92978	0.950731	-7.11483	4.66435	4.66003
CGA	0.00402238	5.74287	0.0307177	0.975625	0.985177	-7.11833	5.74532	5.74129
EZH2	0.00394798	3.86929	0.0526731	0.958215	0.973228	-7.1174	3.8717	3.86775
CADM1	0.00304463	6.99685	0.0532039	0.957795	0.973228	-7.11737	6.9987	6.99566
FABP2	0.00268932	4.92415	0.0465445	0.963073	0.976252	-7.11771	4.92578	4.92309
PTCH1	0.00263094	4.38604	0.0540231	0.957146	0.973012	-7.11733	4.38764	4.38501
AHCYL2	0.00256364	7.10837	0.0387353	0.969265	0.980501	-7.11805	7.10993	7.10736
OFD1	0.00256238	7.35569	0.0280982	0.977703	0.985959	-7.11841	7.35725	7.35469
MICAL3	0.00247797	4.95413	0.0362739	0.971217	0.982038	-7.11814	4.95564	4.95316
FZR1	0.00147212	5.30845	0.0332661	0.973603	0.983573	-7.11825	5.30934	5.30787
PRC1	0.00114437	4.46211	0.01078	0.991445	0.995283	-7.11875	4.4628	4.46166
PRKCG	0.0010343	4.94497	0.0199309	0.984183	0.990293	-7.11861	4.9456	4.94457
TSHR	0.0006532	3.77515	0.0241374	0.980845	0.988249	-7.11851	3.77554	3.77489
PLCG2	0.000641846	9.14444	0.00697411	0.994465	0.997102	-7.11879	9.14483	9.14419
PDPN	0.000534948	4.19835	0.0136344	0.989179	0.993998	-7.11872	4.19868	4.19814
PDCD1	0.000396723	5.98354	0.00634499	0.994964	0.997162	-7.11879	5.98378	5.98338
C1GALT1C1	0.000186743	7.33374	0.00266777	0.997883	0.998763	-7.11881	7.33385	7.33367
TNIP3	0.000160964	3.69311	0.00458911	0.996358	0.997709	-7.1188	3.6932	3.69304
IL6ST	-4.75366e-05	6.52467	-0.000660025	0.999476	0.999476	-7.11881	6.52464	6.52469
BMP10	-9.16498e-05	4.83351	-0.00172019	0.998635	0.999075	-7.11881	4.83345	4.83354
SIAH2	-0.000250967	7.10734	-0.00454926	0.996389	0.997709	-7.1188	7.10718	7.10743
CHGA	-0.000471093	5.0995	-0.0077356	0.993861	0.996936	-7.11878	5.09921	5.09968
HDAC2	-0.000626125	7.82882	-0.0103652	0.991774	0.995283	-7.11876	7.82844	7.82907
LGR4	-0.000848553	7.46867	-0.0108911	0.991356	0.995283	-7.11875	7.46815	7.469
JAK2	-0.00105389	4.58111	-0.0289667	0.977014	0.985948	-7.11838	4.58047	4.58152
STAT4	-0.00139007	5.85085	-0.0149418	0.988142	0.993396	-7.1187	5.85	5.85139
NUDT6	-0.00164442	6.67749	-0.0189732	0.984943	0.990618	-7.11863	6.67648	6.67813
THRB	-0.00166741	6.3631	-0.0286597	0.977257	0.985948	-7.11839	6.36209	6.36376
ADAMTS3	-0.00170125	4.16279	-0.0217286	0.982756	0.989296	-7.11857	4.16176	4.16346
CCL24	-0.00174858	4.76356	-0.0344935	0.97263	0.983027	-7.11821	4.7625	4.76425
TGFA	-0.00193721	6.28783	-0.0459897	0.963513	0.976252	-7.11774	6.28665	6.28859
MITF	-0.00202609	7.82815	-0.0247654	0.980347	0.988186	-7.1185	7.82692	7.82894
ADIPOR1	-0.00223532	8.48607	-0.0387859	0.969225	0.980501	-7.11805	8.48471	8.48695
DOK3	-0.00329151	4.95101	-0.0508825	0.959635	0.973797	-7.1175	4.94901	4.9523
NR2C1	-0.00350861	5.38417	-0.0922732	0.926873	0.949041	-7.11449	5.38204	5.38555
IL2	-0.00354357	3.60927	-0.110811	0.912238	0.93744	-7.11258	3.60711	3.61065
TRPC4AP	-0.0035979	6.10745	-0.0771327	0.938845	0.957842	-7.11579	6.10526	6.10886
SKIV2L	-0.00435364	7.05949	-0.0875419	0.930613	0.951153	-7.11492	7.05684	7.06119
CNR2	-0.00443582	5.87594	-0.060966	0.951645	0.967854	-7.11692	5.87324	5.87767
SOCS5	-0.00478137	5.78612	-0.0812977	0.93555	0.954909	-7.11546	5.78321	5.78799
PRKACA	-0.00484397	6.08445	-0.122619	0.902931	0.930827	-7.11118	6.0815	6.08635
AMPD2	-0.0053174	6.84285	-0.0891754	0.929321	0.95069	-7.11478	6.83961	6.84493
CD24	-0.00535077	10.0349	-0.0473316	0.962449	0.976217	-7.11767	10.0317	10.037
BCL10	-0.00605273	7.75502	-0.0709871	0.943709	0.961075	-7.11625	7.75133	7.75739
NCKAP1L	-0.00617776	6.13625	-0.0765127	0.939336	0.957911	-7.11584	6.13249	6.13867
OBP2A	-0.00674169	5.50557	-0.091338	0.927612	0.949369	-7.11458	5.50146	5.50821
PPP3CA	-0.0068846	8.07003	-0.13128	0.896114	0.927646	-7.11007	8.06584	8.07272
UCN	-0.00796813	4.06701	-0.203795	0.839393	0.880936	-7.09775	4.06216	4.07012
RORC	-0.00799963	7.2027	-0.0721955	0.942752	0.960532	-7.11617	7.19783	7.20583
MPL	-0.00822635	4.66914	-0.204668	0.838714	0.880631	-7.09757	4.66413	4.67236
KDR	-0.00839597	5.33616	-0.124504	0.901447	0.930142	-7.11095	5.33105	5.33944
INSL6	-0.008552	4.21913	-0.183029	0.855562	0.896247	-7.10182	4.21393	4.22248
ARTN	-0.00874533	4.99913	-0.18213	0.856264	0.896568	-7.10199	4.99381	5.00256
DDIT3	-0.0090832	7.91867	-0.128791	0.898073	0.928772	-7.1104	7.91315	7.92223
IL17RA	-0.00942995	6.2661	-0.15751	0.875517	0.910843	-7.10623	6.26036	6.26979
BAX	-0.0101076	5.99543	-0.122667	0.902893	0.930827	-7.11118	5.98928	5.99939
ATF2	-0.010149	5.76229	-0.129967	0.897147	0.928238	-7.11024	5.75611	5.76626
IFNA8	-0.0106494	3.64611	-0.310463	0.757581	0.817722	-7.06996	3.63963	3.65028
LAIR2	-0.0108863	4.96246	-0.168284	0.867082	0.904555	-7.10445	4.95583	4.96672
CALCOCO2	-0.0108975	8.7033	-0.28218	0.779044	0.833797	-7.07845	8.69666	8.70756
TRIM58	-0.0109639	3.41478	-0.345481	0.731274	0.798489	-7.05833	3.40811	3.41907
TRPM2	-0.011175	6.02115	-0.173185	0.863249	0.901775	-7.1036	6.01435	6.02552
SMAD2	-0.0114568	7.61577	-0.217179	0.829008	0.873012	-7.09489	7.60879	7.62025
SMARCA4	-0.0125118	6.53616	-0.216996	0.82915	0.873012	-7.09493	6.52855	6.54106
NR6A1	-0.0126864	5.23223	-0.266664	0.790894	0.842184	-7.08276	5.22451	5.2372
CBLC	-0.0128771	4.4668	-0.338133	0.736768	0.802172	-7.06087	4.45897	4.47184
IFNA1	-0.0132504	3.80006	-0.311251	0.756986	0.817516	-7.06971	3.792	3.80525
ITCH	-0.013265	6.21645	-0.286846	0.77549	0.83117	-7.0771	6.20838	6.22164
VAMP3	-0.0136002	8.92821	-0.23933	0.811889	0.859353	-7.08977	8.91993	8.93353
ADM2	-0.0137065	6.81222	-0.227962	0.820664	0.866893	-7.09246	6.80388	6.81759
MPO	-0.0138634	4.59111	-0.290352	0.772823	0.829095	-7.07608	4.58267	4.59654
REL	-0.0142819	4.54562	-0.225382	0.822659	0.867788	-7.09305	4.53692	4.5512
BSG	-0.014289	9.62445	-0.127515	0.899077	0.929059	-7.11056	9.61575	9.63004
HDAC4	-0.0144189	5.16621	-0.270026	0.788321	0.84016	-7.08185	5.15744	5.17186
ATP5L	-0.0146672	10.9359	-0.372148	0.711455	0.780605	-7.04865	10.927	10.9417
OTUB2	-0.0147621	5.27118	-0.310043	0.757898	0.817722	-7.07009	5.2622	5.27696
ABCC3	-0.0151177	6.65414	-0.131214	0.896166	0.927646	-7.11008	6.64494	6.66006
ID2	-0.0156423	8.69495	-0.111555	0.911651	0.937262	-7.1125	8.68543	8.70107
ATG9A	-0.0157304	6.4463	-0.330862	0.742219	0.805401	-7.06334	6.43673	6.45246
SCN5A	-0.0158898	5.19025	-0.255512	0.799442	0.849717	-7.08571	5.18058	5.19647
ULBP1	-0.0159788	4.53056	-0.28296	0.778449	0.833554	-7.07822	4.52084	4.53682
ITSN2	-0.0159905	6.5642	-0.424359	0.673239	0.746618	-7.02762	6.55447	6.57046
PSMA7	-0.0162223	9.10309	-0.311989	0.756428	0.817303	-7.06948	9.09321	9.10944
SEMA3B	-0.0164499	6.64201	-0.241706	0.810059	0.858088	-7.08919	6.632	6.64845
UCP1	-0.0166336	4.24749	-0.332364	0.741091	0.805333	-7.06283	4.23737	4.254
HSD11B1	-0.0166538	5.05881	-0.277387	0.782699	0.836525	-7.07981	5.04867	5.06532
NPPC	-0.0166691	4.18468	-0.379822	0.705788	0.775137	-7.04573	4.17454	4.1912
COL4A4	-0.0179956	5.94902	-0.227304	0.821172	0.867027	-7.09261	5.93807	5.95607
HNRNPL	-0.0181579	8.91473	-0.300858	0.764849	0.823265	-7.07293	8.90368	8.92183
PTGER4	-0.0183804	6.09013	-0.165639	0.869151	0.905465	-7.10489	6.07894	6.09732
CYBA	-0.0185927	9.73557	-0.248241	0.805028	0.853157	-7.08757	9.72425	9.74284
ZCCHC2	-0.0193126	5.43114	-0.256561	0.798637	0.849558	-7.08544	5.41938	5.4387
AHSA1	-0.0195062	8.7362	-0.356269	0.723233	0.791613	-7.0545	8.72432	8.74383
C8G	-0.0199724	4.32147	-0.281011	0.779935	0.833964	-7.07878	4.30931	4.32928
IL24	-0.019982	4.87462	-0.302848	0.763341	0.822681	-7.07232	4.86245	4.88244
BID	-0.0200004	5.80249	-0.331855	0.741473	0.805363	-7.063	5.79031	5.81031
TPP1	-0.0200318	8.46037	-0.210947	0.83384	0.876324	-7.09624	8.44817	8.46821
CARD8	-0.0200868	6.07659	-0.202715	0.840233	0.881409	-7.09797	6.06436	6.08445
LTC4S	-0.0201816	5.5034	-0.215423	0.830369	0.87389	-7.09528	5.49112	5.5113
LRRFIP2	-0.0207558	6.54479	-0.342771	0.733298	0.79993	-7.05928	6.53215	6.55291
AQP3	-0.0212609	9.07353	-0.166003	0.868866	0.905465	-7.10483	9.06059	9.08185
CDR2L	-0.0213899	4.90545	-0.325532	0.746223	0.808702	-7.06511	4.89243	4.91382
ATP5A1	-0.0219592	12.359	-0.633485	0.529486	0.621201	-6.91608	12.3456	12.3676
PTHLH	-0.0219801	3.68211	-0.839594	0.405384	0.495858	-6.76384	3.66873	3.69071
ATF6	-0.022025	7.90357	-0.327491	0.74475	0.807762	-7.06446	7.89017	7.91219
PLXNB1	-0.0222397	6.98505	-0.522732	0.603615	0.685655	-6.98058	6.97152	6.99376
TK2	-0.0223329	6.68717	-0.343958	0.732411	0.799346	-7.05886	6.67358	6.69591
EXO1	-0.0226426	4.82085	-0.390227	0.69813	0.769035	-7.04168	4.80707	4.82971
TGFB3	-0.0227087	6.62341	-0.307169	0.760071	0.819677	-7.07099	6.60959	6.6323
SORT1	-0.0228759	6.12839	-0.4611	0.646852	0.724025	-7.01119	6.11447	6.13734
CD200	-0.0230365	5.27949	-0.33238	0.74108	0.805333	-7.06283	5.26547	5.28851
NFYC	-0.0233939	6.46153	-0.57748	0.56637	0.654863	-6.95022	6.44729	6.47068
EVI5	-0.0237546	4.28097	-0.72037	0.474863	0.56649	-6.85698	4.26651	4.29026
SREBF2	-0.0237819	6.27201	-0.388581	0.69934	0.769545	-7.04233	6.25753	6.28132
BTN3A1	-0.023786	5.59787	-0.445702	0.657858	0.733503	-7.01824	5.58339	5.60718
TUSC2	-0.0251704	7.55624	-0.537653	0.593352	0.677221	-6.9726	7.54092	7.56609
NLRX1	-0.0253676	7.32596	-0.625046	0.534962	0.626978	-6.92142	7.31052	7.33589
FGF17	-0.0254374	4.64432	-0.502731	0.6175	0.698806	-6.99093	4.62884	4.65427
SIAH1	-0.0257953	6.39213	-0.582596	0.562948	0.651901	-6.94723	6.37643	6.40222
PRKCI	-0.0259001	7.03592	-0.350347	0.727642	0.795289	-7.05662	7.02015	7.04605
WDR4	-0.0260246	5.66562	-0.437459	0.663781	0.738836	-7.02192	5.64978	5.67581
MTA1	-0.0261421	5.10072	-0.514595	0.609246	0.690984	-6.98484	5.08481	5.11095
C3AR1	-0.0269245	5.79341	-0.238494	0.812534	0.859505	-7.08997	5.77703	5.80395
RARA	-0.0270034	5.7281	-0.693173	0.49161	0.582792	-6.87628	5.71166	5.73867
IFIT3	-0.0272047	7.10994	-0.254335	0.800346	0.85018	-7.08601	7.09338	7.12059
PF4V1	-0.0274846	3.46226	-0.572646	0.569612	0.657736	-6.95302	3.44553	3.47301
PTH2R	-0.0274921	4.47527	-0.523935	0.602784	0.685229	-6.97995	4.45854	4.48603
SHC3	-0.0276497	5.8599	-0.534673	0.595395	0.678529	-6.97421	5.84307	5.87072
CXCL3	-0.0277585	4.05992	-0.536721	0.593991	0.67761	-6.97311	4.04302	4.07078
LGALS3BP	-0.0279097	8.39603	-0.25539	0.799536	0.849717	-7.08574	8.37905	8.40696
TRAF6	-0.0279149	6.31976	-0.576025	0.567345	0.655451	-6.95106	6.30277	6.33068
CCR1	-0.0281297	6.02628	-0.375525	0.708959	0.778243	-7.04737	6.00916	6.03729
ELMO2	-0.0282026	6.01206	-0.652196	0.51745	0.60897	-6.90398	5.99489	6.0231
IFNA16	-0.0285565	4.09311	-0.577248	0.566526	0.654863	-6.95035	4.07572	4.10428
PVR	-0.0286479	5.31191	-0.959955	0.341988	0.431095	-6.65583	5.29447	5.32312
DKK1	-0.0288071	4.28174	-0.498624	0.620369	0.700656	-6.993	4.2642	4.29301
PAEP	-0.029262	4.32554	-0.697784	0.488748	0.580005	-6.87306	4.30773	4.33699
HSF1	-0.0295608	5.20602	-0.738357	0.463966	0.5573	-6.84382	5.18803	5.21759
GSS	-0.0299317	8.64325	-0.568805	0.572195	0.659041	-6.95523	8.62503	8.65497
RXRA	-0.0303268	6.71796	-0.570797	0.570855	0.658166	-6.95408	6.6995	6.72983
CEACAM3	-0.0303844	5.86622	-0.498661	0.620343	0.700656	-6.99299	5.84772	5.8781
ATP6V1A	-0.0305244	9.26798	-0.390135	0.698198	0.769035	-7.04171	9.2494	9.27992
SPHK2	-0.0305786	7.1686	-0.467794	0.642092	0.719461	-7.00805	7.14999	7.18057
NPL	-0.0308571	8.84382	-0.164494	0.870048	0.905983	-7.10509	8.82504	8.8559
SCRIB	-0.031094	6.77324	-0.434871	0.665646	0.739642	-7.02306	6.75432	6.78541
CSF2	-0.0311404	4.81565	-0.492858	0.624406	0.703814	-6.99589	4.79669	4.82783
CNOT8	-0.0312823	6.27954	-0.538302	0.592908	0.677221	-6.97225	6.2605	6.29178
FGF3	-0.031744	4.29848	-0.779395	0.439652	0.531812	-6.8126	4.27916	4.3109
DYRK2	-0.0323661	4.803	-0.510728	0.611931	0.693542	-6.98684	4.7833	4.81567
GPR68	-0.0323698	4.23732	-0.724619	0.472276	0.564591	-6.8539	4.21761	4.24998
TRIM23	-0.0324116	4.90694	-0.808191	0.42305	0.514692	-6.78972	4.88721	4.91962
CCL25	-0.0324925	5.03706	-0.402557	0.689098	0.761599	-7.03674	5.01729	5.04978
PDGFA	-0.0330519	6.32061	-0.347598	0.729693	0.797146	-7.05759	6.30049	6.33354
RB1CC1	-0.0331034	7.03926	-0.491952	0.625042	0.703831	-6.99634	7.01911	7.05221
HSP90B1	-0.0331872	8.82898	-0.453742	0.652102	0.728207	-7.01459	8.80878	8.84197
BMX	-0.0338979	4.71667	-0.607199	0.546639	0.637371	-6.93249	4.69604	4.72993
S100A5	-0.0342547	4.47595	-0.621143	0.537505	0.629308	-6.92387	4.4551	4.48935
LILRB5	-0.0342562	4.28477	-0.730083	0.468961	0.562109	-6.84991	4.26392	4.29817
FHIT	-0.0345497	7.60868	-0.319939	0.750431	0.811627	-7.06693	7.58765	7.6222
YWHAE	-0.034558	8.57855	-0.497476	0.621172	0.701213	-6.99358	8.55752	8.59207
FGF22	-0.0364325	4.42666	-0.904265	0.370464	0.461352	-6.70754	4.40448	4.44091
TUFM	-0.0365968	10.085	-0.642258	0.523825	0.616152	-6.91045	10.0628	10.0993
GH1	-0.0366325	4.65863	-0.722379	0.473639	0.565327	-6.85553	4.63633	4.67297
TM4SF5	-0.036646	8.19027	-0.319901	0.75046	0.811627	-7.06695	8.16796	8.20461
MMP15	-0.0369773	5.86009	-0.589122	0.558599	0.647325	-6.94338	5.83758	5.87456
RRP12	-0.0376594	5.41364	-0.906932	0.369067	0.460282	-6.70513	5.39072	5.42838
OGFR	-0.0381039	6.30735	-0.829484	0.411022	0.501672	-6.77228	6.28415	6.32226
SDPR	-0.0381691	5.31724	-0.461342	0.64668	0.724025	-7.01107	5.29401	5.33218
CCNA2	-0.0396061	4.42334	-0.54582	0.587769	0.67288	-6.96814	4.39923	4.43884
ERAP2	-0.0402916	4.77218	-0.225604	0.822487	0.867788	-7.093	4.74766	4.78795
CSF3R	-0.0407469	5.12215	-0.632784	0.52994	0.621412	-6.91652	5.09735	5.1381
CNOT4	-0.0407504	4.77353	-1.38543	0.172458	0.245642	-6.16447	4.74872	4.78947
BCL2L1	-0.0414999	5.62253	-1.03511	0.305912	0.393279	-6.58135	5.59726	5.63876
PSCA	-0.0417971	4.2917	-0.704923	0.484335	0.575978	-6.86803	4.26625	4.30805
GNRH1	-0.04241	3.4844	-1.34791	0.184146	0.258723	-6.2145	3.45858	3.50099
MICA	-0.043653	5.53253	-0.338694	0.736348	0.802099	-7.06068	5.50596	5.54961
APOBEC3F	-0.0439777	4.09386	-0.810946	0.421482	0.513059	-6.78749	4.06709	4.11107
NR2F6	-0.0441242	6.42199	-0.856112	0.396277	0.486292	-6.74985	6.39513	6.43925
CDC7	-0.0445006	4.51991	-0.5377	0.59332	0.677221	-6.97258	4.49282	4.53732
DKK2	-0.044835	3.55905	-1.38547	0.172446	0.245642	-6.16441	3.53176	3.57659
AIMP1	-0.0448727	7.9456	-0.892066	0.3769	0.46769	-6.71847	7.91829	7.96316
ACP5	-0.0449009	9.56477	-0.297236	0.767595	0.824656	-7.07403	9.53744	9.58234
DEPDC5	-0.0449961	6.04645	-0.896013	0.37481	0.466507	-6.71495	6.01906	6.06405
CDX2	-0.0453654	5.67479	-0.680756	0.499364	0.591057	-6.88485	5.64717	5.69254
HNMT	-0.0458504	7.41243	-0.760067	0.451009	0.543462	-6.82751	7.38452	7.43037
CBLB	-0.046724	4.93032	-0.59498	0.554709	0.644462	-6.93988	4.90188	4.9486
ATG5	-0.0481753	6.56117	-0.890268	0.377854	0.468242	-6.72007	6.53184	6.58002
BMP8B	-0.0482303	5.16671	-0.619157	0.538801	0.630272	-6.92511	5.13735	5.18558
SFTPD	-0.0485478	4.84174	-0.848162	0.400644	0.491119	-6.75661	4.81219	4.86074
PCBP1	-0.0487819	9.63784	-0.945825	0.349072	0.438806	-6.66923	9.60815	9.65693
NFAT5	-0.0490573	5.36248	-0.891884	0.376996	0.46769	-6.71863	5.33262	5.38168
PLAC1	-0.0498683	5.15272	-1.00543	0.319837	0.407473	-6.61141	5.12237	5.17224
UBE2N	-0.0502199	8.35655	-1.05575	0.296475	0.384305	-6.55995	8.32598	8.3762
CSRP1	-0.0504211	9.04934	-0.54087	0.59115	0.675727	-6.97085	9.01865	9.06907
MAP2K1	-0.0510296	8.34201	-0.724143	0.472565	0.56464	-6.85425	8.31095	8.36198
GDNF	-0.0510484	4.41106	-1.35535	0.18178	0.256027	-6.20468	4.37999	4.43104
OSGIN1	-0.0511979	6.04776	-0.606137	0.547339	0.637859	-6.93314	6.0166	6.0678
IL10	-0.0516666	4.20317	-1.20783	0.233152	0.316211	-6.38998	4.17172	4.22339
IP6K1	-0.0517583	7.2263	-1.17581	0.245588	0.328754	-6.42756	7.19479	7.24655
TRAV8-3	-0.0518282	4.72512	-1.03509	0.305922	0.393279	-6.58137	4.69357	4.7454
SART3	-0.0518985	6.28197	-1.03386	0.30649	0.393785	-6.58263	6.25038	6.30228
MLNR	-0.0521144	3.92523	-1.3375	0.187493	0.262605	-6.22815	3.89351	3.94562
ACHE	-0.0525825	4.50116	-1.25477	0.215761	0.296884	-6.33317	4.46915	4.52173
ABHD3	-0.0527057	6.74561	-0.886757	0.379722	0.470043	-6.72318	6.71353	6.76624
HTN1	-0.0529195	3.85256	-1.25167	0.216882	0.297884	-6.337	3.82035	3.87327
RAG2	-0.0532824	3.41369	-1.5759	0.121752	0.183315	-5.89117	3.38126	3.43454
ETS1	-0.0533173	5.65828	-0.75347	0.454923	0.547479	-6.83251	5.62583	5.67915
PRKAA1	-0.0533206	4.81524	-0.931885	0.356155	0.446227	-6.68227	4.78278	4.8361
PSMC5	-0.0534569	9.83084	-1.22748	0.225751	0.307092	-6.36645	9.7983	9.85176
CD63	-0.0535145	11.6406	-1.10246	0.275873	0.361407	-6.51006	11.608	11.6615
MBD2	-0.0537502	4.85271	-1.71626	0.092695	0.145856	-5.6696	4.81999	4.87374
GKN1	-0.0539808	4.89148	-0.801271	0.427005	0.518947	-6.79529	4.85862	4.9126
NRTN	-0.0542265	3.58279	-1.56068	0.125304	0.188164	-5.91418	3.54978	3.60401
CDC5L	-0.0542613	7.22912	-1.14677	0.257278	0.340984	-6.46082	7.19609	7.25035
PSMD4	-0.0549414	7.12403	-1.24654	0.218741	0.300075	-6.34329	7.09058	7.14553
PAK4	-0.0555301	7.75684	-1.35387	0.18225	0.256529	-6.20664	7.72304	7.77857
RAB11A	-0.0568247	8.80751	-1.04047	0.303442	0.391422	-6.57583	8.77292	8.82974
PPARG	-0.0581355	5.59467	-1.0085	0.318374	0.406294	-6.60833	5.55928	5.61742
SEMA4C	-0.0581889	6.94137	-1.00679	0.319188	0.406876	-6.61005	6.90595	6.96414
FOSB	-0.0587017	6.42669	-0.270947	0.787617	0.839951	-7.08159	6.39096	6.44966
KLHL7	-0.0587349	4.62313	-1.20368	0.234737	0.317981	-6.3949	4.58738	4.64612
TRIM15	-0.0588097	6.23713	-0.981185	0.331523	0.420943	-6.63534	6.20133	6.26014
COX5B	-0.0609604	11.1726	-1.20003	0.236139	0.319118	-6.39922	11.1355	11.1965
SMAD4	-0.0611555	6.16876	-0.686064	0.496041	0.587431	-6.8812	6.13153	6.19269
RCAN1	-0.06131	8.4933	-0.46072	0.647123	0.724025	-7.01136	8.45598	8.51729
VASP	-0.0616224	6.53885	-0.964415	0.339771	0.429254	-6.65156	6.50134	6.56297
GATA4	-0.0619163	4.64456	-1.63693	0.108322	0.165957	-5.79691	4.60687	4.66879
SAMHD1	-0.0619457	5.90381	-0.76915	0.44565	0.538435	-6.82055	5.8661	5.92805
CDC42	-0.0622213	5.43861	-1.93285	0.0592893	0.0995026	-5.29538	5.40073	5.46296
IRF2	-0.0626206	6.29662	-1.05323	0.297618	0.385443	-6.56259	6.2585	6.32112
MUC16	-0.0634851	4.34367	-1.40349	0.167039	0.239124	-6.13993	4.30502	4.36851
IL26	-0.0636448	3.44675	-2.21611	0.0315594	0.0590359	-4.74962	3.40801	3.47166
PYY	-0.0638125	5.66866	-1.12394	0.266745	0.351682	-6.48642	5.62982	5.69363
MID2	-0.0638353	6.96258	-1.35599	0.181579	0.255902	-6.20383	6.92373	6.98756
ITIH1	-0.0644228	5.22113	-1.1911	0.239592	0.322632	-6.40974	5.18191	5.24633
TAPBP	-0.0645375	7.00669	-1.34516	0.185026	0.25947	-6.21812	6.9674	7.03194
ACO1	-0.0647522	10.1545	-0.600899	0.550793	0.641226	-6.93632	10.1151	10.1798
COX7A2L	-0.0654377	10.3142	-1.26893	0.210709	0.290815	-6.31564	10.2744	10.3398
GPR27	-0.0655068	6.29283	-1.00223	0.32136	0.408954	-6.61459	6.25296	6.31847
COPS5	-0.0655209	8.85845	-1.14244	0.259053	0.343136	-6.46571	8.81856	8.88409
MSH2	-0.0656148	5.17921	-0.704916	0.484339	0.575978	-6.86804	5.13927	5.20488
BIN1	-0.0657401	8.49773	-0.750447	0.456724	0.548892	-6.83479	8.45771	8.52345
AKAP10	-0.0658767	5.1709	-1.26972	0.21043	0.290607	-6.31466	5.1308	5.19668
AIP	-0.0658785	8.10817	-1.533	0.131976	0.195339	-5.95551	8.06807	8.13395
ITGB3	-0.0658863	5.36573	-0.800482	0.427457	0.519219	-6.79592	5.32562	5.39151
FGF23	-0.0659647	5.08982	-1.24247	0.220222	0.301559	-6.34825	5.04966	5.11563
ALDH9A1	-0.0660861	10.9494	-0.867057	0.390314	0.481316	-6.74043	10.9091	10.9752
CASP5	-0.0661384	4.98376	-1.5387	0.130579	0.194419	-5.94705	4.9435	5.00964
PDE6C	-0.0670024	3.39973	-2.34192	0.0234712	0.0462502	-4.48782	3.35895	3.42595
KANK2	-0.067229	7.28601	-0.942125	0.350944	0.440914	-6.67271	7.24509	7.31232
ALCAM	-0.0680877	8.14943	-1.15866	0.252446	0.336545	-6.4473	8.10798	8.17607
OXT	-0.0684996	6.06096	-0.952613	0.345657	0.434995	-6.66282	6.01926	6.08776
AHR	-0.0694631	6.21656	-0.876171	0.385391	0.476022	-6.73249	6.17428	6.24374
SP1	-0.0697319	5.13774	-1.37905	0.174404	0.248102	-6.17307	5.09529	5.16502
CEACAM1	-0.0698552	6.63149	-0.967967	0.338013	0.427271	-6.64815	6.58897	6.65882
HIGD1A	-0.0699756	10.4141	-1.10535	0.274633	0.360198	-6.5069	10.3715	10.4415
FABP7	-0.0704035	4.08541	-1.65304	0.104984	0.162047	-5.77148	4.04255	4.11296
SERPINB4	-0.0704829	3.99438	-1.83381	0.0730147	0.11876	-5.47128	3.95148	4.02196
SMARCE1	-0.0706244	8.19744	-1.07639	0.287244	0.374325	-6.53816	8.15445	8.22508
HFE	-0.07098	6.07527	-1.61414	0.113187	0.172712	-5.83248	6.03207	6.10305
PPY	-0.0710266	4.27169	-1.31655	0.194371	0.270237	-6.25534	4.22846	4.29948
USP4	-0.0711449	7.74043	-1.73826	0.08871	0.140856	-5.63337	7.69713	7.76827
IL6R	-0.0720629	5.95324	-0.784376	0.436753	0.529377	-6.8087	5.90938	5.98144
ANGPTL7	-0.0721696	4.65279	-0.60733	0.546554	0.637371	-6.93241	4.60886	4.68103
IFI27	-0.0738996	7.49967	-0.336691	0.737848	0.802962	-7.06137	7.45468	7.52858
HOXC10	-0.0748297	7.83694	-1.1679	0.248733	0.332181	-6.43669	7.79139	7.86622
NDP	-0.0749398	3.91811	-1.99049	0.0523673	0.0900162	-5.18939	3.8725	3.94744
AZI2	-0.0753138	5.05964	-1.59957	0.116392	0.177006	-5.85499	5.01379	5.08911
CDK9	-0.0756223	6.17712	-1.13095	0.263812	0.348828	-6.47861	6.13109	6.20672
IL13RA2	-0.0759303	4.32164	-0.860692	0.393775	0.48412	-6.74592	4.27542	4.35135
BRIP1	-0.0770053	3.75067	-2.42897	0.0190176	0.0388279	-4.30002	3.7038	3.7808
HIF1AN	-0.0772445	6.29519	-2.26685	0.0280394	0.0534184	-4.64543	6.24818	6.32542
MAGEC2	-0.0779335	5.14488	-1.34789	0.18415	0.258723	-6.21452	5.09744	5.17537
IL20RA	-0.0781406	3.94374	-2.30311	0.0257421	0.0499648	-4.56981	3.89618	3.97432
OPTN	-0.0788624	8.79177	-0.884055	0.381164	0.471571	-6.72557	8.74377	8.82263
PSMD5	-0.0790722	6.93721	-1.10584	0.274421	0.360198	-6.50636	6.88908	6.96815
TGFB1	-0.0792528	5.19495	-1.29283	0.202387	0.280386	-6.28564	5.14671	5.22596
PLXNA2	-0.0795303	6.00386	-1.07207	0.289161	0.376208	-6.54276	5.95545	6.03498
PLXNB2	-0.0799893	8.58015	-1.42044	0.162076	0.233048	-6.11664	8.53146	8.61145
ATM	-0.0806218	5.57624	-1.45325	0.152796	0.221388	-6.07083	5.52716	5.60779
SOCS1	-0.0809554	4.78161	-1.69954	0.0958234	0.150051	-5.69688	4.73233	4.81328
UBXN1	-0.0812683	6.23362	-2.22979	0.0305734	0.0575215	-4.72171	6.18416	6.26543
PTPN2	-0.0813776	4.40235	-2.88703	0.00585834	0.0143085	-3.22786	4.35281	4.43419
TRH	-0.0816874	5.37067	-1.53693	0.131012	0.194419	-5.94968	5.32095	5.40264
PDIA2	-0.0831071	5.05342	-1.38944	0.171243	0.244372	-6.15905	5.00284	5.08594
ABCG1	-0.0833346	5.60296	-0.952674	0.345626	0.434995	-6.66276	5.55223	5.63557
GH2	-0.0837493	4.40435	-2.5415	0.0143942	0.0305522	-4.04941	4.35337	4.43712
SALL2	-0.0843049	7.27091	-1.74291	0.0878862	0.139743	-5.62566	7.21959	7.3039
OTUD7B	-0.0850116	4.01018	-2.04426	0.0465497	0.0813096	-5.08814	3.95844	4.04345
RANBP9	-0.0851896	6.62367	-1.75459	0.0858439	0.136976	-5.6062	6.57182	6.65701
ST3GAL6	-0.0860945	5.52197	-1.09373	0.279646	0.366137	-6.51954	5.46957	5.55566
TRIM24	-0.0860987	6.33066	-0.979048	0.332566	0.421796	-6.63742	6.27825	6.36435
EIF2AK2	-0.0861143	6.63986	-1.37324	0.17619	0.250329	-6.18086	6.58745	6.67356
PDYN	-0.0861583	4.73578	-1.59176	0.11814	0.178826	-5.86699	4.68333	4.76949
INHA	-0.0870933	4.79418	-1.55109	0.127584	0.190578	-5.92857	4.74117	4.82826
SNCA	-0.0871346	5.70854	-1.33478	0.188374	0.263665	-6.2317	5.6555	5.74264
CSPG4	-0.0880779	4.19942	-1.76767	0.0836032	0.133777	-5.58427	4.14581	4.23389
CSPG5	-0.0882548	4.58384	-2.13974	0.0375954	0.0682977	-4.90284	4.53012	4.61838
RDX	-0.0882637	7.95491	-1.29036	0.203233	0.281181	-6.28876	7.90118	7.98944
NT5E	-0.0882802	7.23325	-0.769203	0.445619	0.538435	-6.82051	7.17951	7.26779
HLA-DMB	-0.0886998	7.84179	-0.557901	0.579558	0.665495	-6.96142	7.7878	7.8765
YBX2	-0.0893737	5.8046	-1.46918	0.148443	0.216072	-6.04825	5.7502	5.83958
TMPRSS6	-0.0896596	7.0389	-1.58955	0.118637	0.179458	-5.87036	6.98432	7.07398
CSE1L	-0.0898928	7.3729	-1.19905	0.236517	0.319439	-6.40039	7.31818	7.40807
L1CAM	-0.0904074	6.09601	-1.43267	0.158565	0.228725	-6.09967	6.04098	6.13138
EPS8	-0.0912871	9.87876	-1.08673	0.282697	0.369919	-6.52709	9.8232	9.91449
SOX5	-0.091497	4.14657	-2.23328	0.0303269	0.05722	-4.71458	4.09088	4.18237
C5	-0.0919764	6.49837	-1.07057	0.289826	0.376641	-6.54434	6.44238	6.53436
ALB	-0.0924657	8.98653	-0.211651	0.833294	0.876155	-7.09609	8.93025	9.02271
PLD1	-0.0925479	6.14279	-1.15274	0.254841	0.338743	-6.45404	6.08646	6.17901
TAP2	-0.0932159	5.24475	-1.98	0.0535727	0.0914993	-5.20888	5.18801	5.28122
GABARAP	-0.0933988	11.0437	-2.31812	0.0248414	0.0485487	-4.53822	10.9868	11.0802
HDAC11	-0.0941826	6.99977	-1.67815	0.0999521	0.155337	-5.73142	6.94244	7.03662
ATHL1	-0.0944418	5.52466	-1.33445	0.188482	0.263665	-6.23213	5.46717	5.56161
C5orf15	-0.0948857	9.43811	-1.73652	0.08902	0.141242	-5.63625	9.38035	9.47524
VENTX	-0.09505	5.15133	-1.38285	0.173243	0.246606	-6.16795	5.09347	5.18852
MAP3K12	-0.0950805	6.16923	-1.79745	0.0786869	0.126535	-5.53385	6.11136	6.20644
LTB4R	-0.0957087	4.93366	-1.80489	0.077497	0.124887	-5.52113	4.8754	4.97111
VAV2	-0.0962899	5.92572	-2.04142	0.0468425	0.0816325	-5.09355	5.86711	5.9634
CYLD	-0.096338	5.87333	-1.83626	0.0726456	0.118245	-5.46703	5.81469	5.91103
MFN1	-0.0970261	5.94777	-1.53004	0.132707	0.196037	-5.9599	5.88871	5.98573
RNF5	-0.097647	8.38207	-1.35719	0.1812	0.255686	-6.20225	8.32263	8.42028
C1QBP	-0.0979706	8.84586	-1.39384	0.169919	0.242787	-6.15308	8.78622	8.88419
EGFR	-0.0989187	6.39584	-2.65961	0.0106628	0.0239522	-3.77718	6.33563	6.43455
IL11RA	-0.101793	5.44098	-2.22989	0.0305664	0.0575215	-4.72151	5.37902	5.48081
NR0B2	-0.101846	6.58007	-1.23151	0.224256	0.305792	-6.36158	6.51807	6.61992
RAD21	-0.102044	7.29571	-1.70947	0.0939564	0.147509	-5.68072	7.23359	7.33564
PSMD1	-0.102297	8.60883	-2.18789	0.0336816	0.0620826	-4.80674	8.54656	8.64886
TYK2	-0.102527	7.8333	-2.0904	0.0420137	0.0749131	-4.99946	7.7709	7.87342
ACVR2A	-0.102581	7.65457	-1.78643	0.0804773	0.128989	-5.5526	7.59213	7.69471
ITPR1	-0.102801	6.20659	-1.66611	0.10234	0.158181	-5.7507	6.14402	6.24682
NR1H3	-0.103223	6.78197	-1.66912	0.101738	0.157465	-5.74589	6.71914	6.82236
C8A	-0.103242	4.44788	-2.30427	0.0256718	0.0499138	-4.56738	4.38504	4.48828
PCSK2	-0.103377	4.05445	-3.54444	0.00090181	0.00295695	-1.47439	3.99153	4.09491
BCOR	-0.10351	4.32255	-2.05258	0.0457018	0.0801371	-5.07227	4.25954	4.36305
TUBB3	-0.10443	6.71442	-1.35681	0.181318	0.255694	-6.20274	6.65085	6.75528
NR3C1	-0.104682	7.64524	-1.41566	0.163465	0.234451	-6.12324	7.58152	7.6862
DIAPH1	-0.104802	7.61523	-3.44885	0.00119771	0.00376921	-1.74312	7.55143	7.65624
C5AR1	-0.105033	4.01938	-1.99751	0.0515735	0.0889212	-5.17629	3.95545	4.06048
ATP5B	-0.105468	11.7985	-2.41889	0.0194909	0.0395926	-4.32203	11.7343	11.8398
NOL11	-0.105476	8.17998	-1.51826	0.135643	0.199982	-5.97724	8.11577	8.22125
GCNT1	-0.105605	5.46407	-2.01346	0.049809	0.0862722	-5.14641	5.39979	5.50539
SOCS2	-0.106693	7.14034	-1.10328	0.275518	0.36115	-6.50915	7.07539	7.18209
KL	-0.106847	10.2157	-0.400104	0.690891	0.762838	-7.03773	10.1506	10.2575
ESRRA	-0.107687	6.62146	-2.44996	0.0180644	0.0370599	-4.25392	6.55591	6.66359
MCL1	-0.107992	7.82074	-1.05035	0.298925	0.386694	-6.56559	7.755	7.86299
GDF11	-0.108599	4.63298	-2.98976	0.004431	0.0113861	-2.96939	4.56687	4.67547
APOBEC3B	-0.109568	4.1525	-0.891079	0.377423	0.467964	-6.71935	4.0858	4.19537
MYD88	-0.110528	8.49711	-1.79936	0.0783792	0.126129	-5.53058	8.42983	8.54036
LONRF3	-0.110572	5.99013	-1.30434	0.198465	0.275423	-6.271	5.92282	6.0334
MFN2	-0.110996	7.67809	-2.93537	0.00514028	0.0128111	-3.10699	7.61052	7.72152
XIAP	-0.11114	5.11648	-2.00667	0.0505533	0.0874279	-5.15915	5.04882	5.15996
SOX2	-0.111747	4.5769	-2.58771	0.0128116	0.0278178	-3.94401	4.50888	4.62062
ATP6V0A2	-0.112033	5.07872	-1.53216	0.132183	0.195518	-5.95676	5.01052	5.12256
C4BPB	-0.11248	4.69182	-1.92502	0.0602876	0.100879	-5.30957	4.62335	4.73583
THPO	-0.112582	4.20214	-4.50912	4.32239e-05	0.000238046	1.44303	4.13361	4.2462
IL18	-0.112589	4.73934	-1.55174	0.127429	0.190471	-5.9276	4.6708	4.78339
IFITM2	-0.113001	9.85422	-0.73166	0.468007	0.561559	-6.84876	9.78544	9.89844
MAPK3	-0.113008	7.56315	-2.33618	0.0237954	0.0467866	-4.50002	7.49436	7.60737
VGF	-0.113127	5.60429	-1.45847	0.151359	0.219727	-6.06346	5.53543	5.64856
P2RX7	-0.114346	4.52826	-1.6795	0.099688	0.155216	-5.72926	4.45866	4.57301
RPS6KA4	-0.115267	7.71227	-2.15538	0.0362821	0.0663904	-4.87181	7.64211	7.75737
NR4A2	-0.115524	4.63034	-0.558372	0.579239	0.665465	-6.96115	4.56002	4.67554
PNPLA6	-0.115962	6.88186	-2.0141	0.0497388	0.0862165	-5.14519	6.81127	6.92723
COPS8	-0.116311	7.98923	-4.05824	0.000185285	0.00080693	0.037488	7.91843	8.03474
TRIM14	-0.117233	6.04958	-2.20277	0.0325477	0.0603848	-4.77671	5.97822	6.09545
2021-03-05	-0.117979	7.52219	-2.39373	0.0207195	0.0417889	-4.37669	7.45038	7.56836
GEMIN6	-0.118339	7.98155	-2.00348	0.0509068	0.0879722	-5.16513	7.90951	8.02785
BMP1	-0.11894	6.03824	-1.8549	0.0698853	0.114367	-5.43448	5.96584	6.08478
ASGR1	-0.118974	4.35045	-2.20992	0.0320145	0.0596395	-4.7622	4.27803	4.397
MTNR1A	-0.119188	5.09554	-1.23348	0.223526	0.305162	-6.35919	5.02299	5.14218
GRN	-0.119296	8.8069	-1.98939	0.0524926	0.0901633	-5.19144	8.73429	8.85358
CDKN3	-0.119451	4.88141	-2.23856	0.0299565	0.0565955	-4.70376	4.8087	4.92815
SERPINE1	-0.120294	5.62034	-0.964002	0.339976	0.429274	-6.65196	5.54711	5.66741
RB1	-0.120332	5.22448	-2.55087	0.0140593	0.0299983	-4.02814	5.15124	5.27157
CD47	-0.120428	6.7495	-1.3394	0.18688	0.261908	-6.22567	6.6762	6.79663
USE1	-0.120949	6.90278	-1.89906	0.0637014	0.105811	-5.35629	6.82916	6.9501
IL1R1	-0.121615	5.57723	-2.14026	0.0375504	0.0682977	-4.90179	5.50321	5.62482
MAGEH1	-0.121883	8.30874	-1.69804	0.0961092	0.150291	-5.69932	8.23455	8.35643
TPP2	-0.121944	6.84055	-2.26555	0.0281251	0.0535368	-4.64813	6.76632	6.88827
CXCL14	-0.123544	12.1059	-0.72514	0.471959	0.56451	-6.85352	12.0307	12.1542
LRRFIP1	-0.123861	7.40429	-1.47528	0.1468	0.214206	-6.03953	7.3289	7.45276
FOXO3	-0.124641	8.78384	-1.15658	0.253285	0.336871	-6.44967	8.70797	8.83261
MBP	-0.125982	5.87179	-2.40873	0.0199791	0.0404394	-4.34417	5.7951	5.92109
MLH1	-0.126088	8.38813	-2.4092	0.019956	0.0404288	-4.34313	8.31138	8.43747
TAC1	-0.126098	4.2436	-0.592724	0.556205	0.64554	-6.94123	4.16685	4.29294
MPZL1	-0.126553	6.73204	-1.95458	0.0565928	0.0956849	-5.25573	6.655	6.78156
CD163	-0.126585	6.40841	-0.601555	0.550359	0.64105	-6.93592	6.33136	6.45795
FGFR1	-0.127793	5.90563	-3.40581	0.00135929	0.00420193	-1.86268	5.82784	5.95563
CBX8	-0.128119	4.69757	-2.92596	0.00527334	0.0130767	-3.13064	4.61958	4.7477
EBAG9	-0.1282	8.0098	-1.98512	0.0529813	0.0906595	-5.19937	7.93177	8.05997
PSMD7	-0.128548	8.3072	-2.11892	0.039407	0.0711916	-4.94383	8.22895	8.3575
ITGA3	-0.128654	6.37477	-1.10823	0.2734	0.359203	-6.50375	6.29646	6.42511
HLA-A	-0.128949	12.0014	-1.37421	0.17589	0.25006	-6.17956	11.9229	12.0519
ABCC4	-0.1294	7.77425	-1.32927	0.190172	0.265538	-6.23888	7.69549	7.82489
ANXA5	-0.130692	9.65291	-1.55613	0.126382	0.189406	-5.92102	9.57336	9.70405
ADAR	-0.131488	9.6187	-2.02351	0.0487247	0.084704	-5.12748	9.53866	9.67015
YY1	-0.132399	8.12588	-2.22751	0.0307363	0.0577802	-4.72639	8.04529	8.17769
TLR8	-0.132625	4.3983	-1.8263	0.0741568	0.120359	-5.48429	4.31757	4.4502
PAK1	-0.13263	4.76795	-3.49472	0.00104572	0.00335337	-1.61471	4.68722	4.81985
TRIM8	-0.132964	8.6095	-1.96575	0.055248	0.0936903	-5.2352	8.52857	8.66153
SIRPA	-0.134792	6.3038	-2.08815	0.0422258	0.0751453	-5.00383	6.22175	6.35654
CPM	-0.134919	7.06056	-1.36194	0.179706	0.254052	-6.19594	6.97843	7.11335
CX3CL1	-0.135375	7.04758	-1.97982	0.053593	0.0914993	-5.2092	6.96518	7.10055
MAGED1	-0.135375	9.80046	-2.93513	0.00514365	0.0128111	-3.1076	9.71806	9.85344
IFIT2	-0.135381	6.42901	-1.38651	0.172131	0.245483	-6.16301	6.3466	6.48198
SDC4	-0.137308	10.2395	-1.86636	0.0682337	0.11219	-5.41434	10.1559	10.2932
TSC1	-0.137812	7.27749	-2.14075	0.0375091	0.0682977	-4.90083	7.1936	7.33141
SSTR2	-0.137871	4.95971	-2.28798	0.0266798	0.0513456	-4.60149	4.87579	5.01366
PLK1	-0.139159	4.97703	-2.0123	0.049936	0.0864262	-5.14859	4.89233	5.03149
PIAS2	-0.140582	5.1318	-2.79566	0.00747637	0.0176707	-3.45243	5.04623	5.18681
MAPK14	-0.141724	6.46714	-2.8834	0.00591589	0.0144025	-3.23688	6.38087	6.52259
RABEP2	-0.142928	6.52302	-3.58918	0.00078869	0.00264334	-1.34718	6.43602	6.57895
STAP1	-0.143519	5.67596	-0.939682	0.352182	0.441981	-6.675	5.5886	5.73212
TP53	-0.144129	4.95223	-2.57642	0.0131828	0.0284333	-3.96989	4.8645	5.00863
PLA2G2A	-0.144337	5.9186	-1.87668	0.0667739	0.11035	-5.39611	5.83075	5.97508
MYH9	-0.144957	7.96835	-2.09074	0.0419822	0.0749131	-4.99881	7.88012	8.02507
PPP1CA	-0.145841	9.15505	-2.78308	0.00772899	0.0181731	-3.48294	9.06627	9.21212
IRAK4	-0.146213	4.83667	-3.19103	0.00252625	0.00703501	-2.44552	4.74768	4.89389
CETN3	-0.146415	6.88286	-1.47449	0.147015	0.214381	-6.04067	6.79374	6.94015
PLXNA1	-0.148435	5.69366	-2.90236	0.00562103	0.0137882	-3.18967	5.60331	5.75175
TNFRSF11A	-0.148597	4.20955	-3.11434	0.00313644	0.00848223	-2.64779	4.1191	4.2677
IL22RA1	-0.148941	5.53901	-2.26951	0.0278648	0.0531305	-4.63991	5.44835	5.59729
PSMC3	-0.150125	8.60801	-2.47602	0.0169416	0.0350096	-4.19629	8.51663	8.66676
SPAG9	-0.150569	6.72314	-2.02323	0.0487542	0.084704	-5.128	6.63149	6.78206
GMDS	-0.151006	6.15944	-2.2474	0.0293451	0.0555793	-4.68559	6.06753	6.21853
S100A11	-0.151815	8.62515	-1.13957	0.260236	0.344501	-6.46894	8.53274	8.68455
KNTC1	-0.15257	4.48249	-3.1983	0.00247468	0.00690658	-2.4262	4.38962	4.54219
RUSC1	-0.152952	8.03732	-3.0655	0.00359457	0.00952813	-2.7749	7.94422	8.09718
S100A10	-0.153114	10.6321	-1.43403	0.15818	0.228315	-6.09779	10.5389	10.692
CD72	-0.153454	4.81891	-2.58163	0.0130101	0.0281657	-3.95794	4.72551	4.87896
C1QB	-0.15448	5.97916	-0.640542	0.524929	0.617132	-6.91156	5.88513	6.03961
PLSCR1	-0.155813	8.25483	-1.25823	0.214521	0.295716	-6.32891	8.15999	8.3158
CDK5	-0.156113	7.15182	-2.16225	0.0357182	0.0654113	-4.85812	7.05679	7.21291
TICAM1	-0.157204	5.6684	-2.36621	0.0221429	0.0440346	-4.43596	5.57271	5.72991
CFLAR	-0.158432	7.68667	-2.57277	0.0133049	0.0286286	-3.97824	7.59023	7.74867
B3GALT2	-0.158567	3.50294	-3.96158	0.00025124	0.00103648	-0.254949	3.40642	3.56499
ECD	-0.158799	7.15226	-3.35769	0.00156446	0.00473302	-1.9953	7.0556	7.21439
TPM2	-0.158829	4.48415	-2.02166	0.048923	0.0849321	-5.13097	4.38747	4.5463
USP7	-0.158876	7.78322	-3.59443	0.000776348	0.00261743	-1.3322	7.68652	7.84539
PPIB	-0.159534	10.0019	-2.27727	0.0273616	0.0524353	-4.62381	9.90482	10.0644
CXCL13	-0.160244	3.96378	-2.89683	0.00570561	0.0139806	-3.20346	3.86624	4.02648
TBKBP1	-0.160633	5.75877	-3.03642	0.00389641	0.0101894	-2.84995	5.66099	5.82162
HERC5	-0.161638	6.65151	-1.72573	0.0909626	0.143529	-5.65406	6.55312	6.71476
CREB1	-0.161916	6.05117	-3.46445	0.00114379	0.0036236	-1.69956	5.95261	6.11453
TLR3	-0.162914	6.19607	-1.7572	0.0853918	0.13635	-5.60183	6.0969	6.25982
HLA-G	-0.16327	9.51387	-1.84061	0.0719925	0.117434	-5.45945	9.41449	9.57776
TOX4	-0.16349	6.64752	-4.86031	1.34546e-05	9.03211e-05	2.57753	6.548	6.71149
ZC3HAV1	-0.164828	6.8243	-3.00481	0.00425152	0.0109996	-2.93101	6.72397	6.88879
PRDX1	-0.165067	12.1823	-3.02376	0.00403515	0.0104997	-2.88248	12.0819	12.2469
MLST8	-0.165166	6.66314	-3.2943	0.00187993	0.00547568	-2.16823	6.56261	6.72777
MAF	-0.165541	7.94871	-1.36941	0.177376	0.251699	-6.18599	7.84795	8.01349
STUB1	-0.165645	9.3868	-3.79032	0.000427746	0.00159436	-0.764346	9.28598	9.45162
PGF	-0.165777	5.0096	-3.10803	0.00319236	0.00860269	-2.66428	4.90869	5.07447
STAP2	-0.16591	7.34992	-1.71666	0.0926213	0.145842	-5.66895	7.24893	7.41484
PARD3	-0.166619	7.03417	-3.69606	0.000570824	0.00202375	-1.03963	6.93275	7.09937
MFF	-0.167218	8.13162	-2.48039	0.0167598	0.0347761	-4.18658	8.02983	8.19705
KEAP1	-0.168799	7.66653	-3.7474	0.000487999	0.00178592	-0.890158	7.56378	7.73258
MAP3K5	-0.169225	7.11933	-1.99099	0.0523102	0.0899862	-5.18845	7.01632	7.18555
AEN	-0.169294	6.1112	-2.65431	0.0108091	0.0240923	-3.7896	6.00816	6.17745
ARF6	-0.169995	8.32206	-2.65773	0.0107146	0.0239522	-3.7816	8.21859	8.38858
EREG	-0.170184	3.49822	-5.23351	3.79859e-06	3.24022e-05	3.81265	3.39463	3.56481
SUZ12	-0.170314	8.03314	-2.63638	0.011318	0.0250787	-3.83146	7.92947	8.09979
HS2ST1	-0.170639	5.99456	-3.10135	0.00325259	0.00872084	-2.68172	5.89069	6.06133
PTPN11	-0.170697	5.92844	-3.07431	0.00350751	0.00932293	-2.75206	5.82453	5.99523
MUL1	-0.171977	7.74936	-3.90537	0.000299503	0.00117777	-0.423398	7.64468	7.81665
S100A12	-0.173108	4.89577	-2.37075	0.0219022	0.0437081	-4.42622	4.7904	4.96351
DAXX	-0.17391	6.52526	-3.88367	0.000320435	0.00124073	-0.4881	6.4194	6.59331
F2R	-0.175705	4.56352	-2.09023	0.0420292	0.0749131	-4.99978	4.45657	4.63227
HSPA5	-0.175953	9.70582	-1.74596	0.0873487	0.139181	-5.62059	9.59872	9.77467
SOCS3	-0.176711	5.10828	-3.09217	0.00333707	0.00891851	-2.70564	5.00072	5.17743
IRF3	-0.17682	5.9092	-2.43537	0.0187224	0.0382714	-4.28601	5.80157	5.97839
GNB2	-0.177554	7.78377	-2.92492	0.00528821	0.013085	-3.13325	7.67569	7.85325
IGF1	-0.177707	5.61798	-1.36311	0.179339	0.253976	-6.19438	5.50981	5.68752
PKN1	-0.17853	4.97256	-3.2118	0.00238141	0.0066979	-2.39021	4.86389	5.04242
TNIP1	-0.178891	8.073	-2.40816	0.0200065	0.0404587	-4.34539	7.96411	8.143
TOLLIP	-0.179405	7.5401	-2.52764	0.0149023	0.0316013	-4.08075	7.4309	7.61031
FGF13	-0.179573	6.67632	-1.71789	0.092396	0.145588	-5.66694	6.56702	6.74659
CDH2	-0.179779	7.91497	-2.98631	0.00447314	0.0114684	-2.97817	7.80554	7.98532
HDAC3	-0.180105	7.89305	-4.46779	4.95014e-05	0.000265529	1.3116	7.78342	7.96352
ABL1	-0.180147	7.83128	-2.848	0.0065049	0.0156021	-3.3244	7.72162	7.90177
TM9SF1	-0.180752	7.71213	-2.65569	0.0107711	0.0240431	-3.78638	7.60211	7.78286
STAT6	-0.181119	7.76359	-4.61854	3.01311e-05	0.000176205	1.79318	7.65334	7.83446
RNF128	-0.181156	9.19479	-1.59598	0.117191	0.178059	-5.8605	9.08452	9.26567
AAMP	-0.183851	8.25917	-4.61371	3.06164e-05	0.000178125	1.77766	8.14726	8.33112
ARAF	-0.184317	7.60888	-4.01835	0.000210168	0.000888029	-0.0836059	7.49668	7.681
HLA-DRA	-0.184372	9.45726	-0.998741	0.323032	0.410621	-6.61806	9.34503	9.5294
MMP1	-0.184822	3.64451	-2.24138	0.0297602	0.056279	-4.69797	3.53201	3.71683
SLC7A7	-0.185726	11.7303	-0.908305	0.368349	0.459858	-6.70389	11.6173	11.803
OLFM4	-0.187577	4.83207	-0.56922	0.571916	0.659041	-6.95499	4.7179	4.90547
CDA	-0.18766	5.56925	-2.32289	0.0245611	0.048167	-4.52815	5.45502	5.64268
GRB2	-0.187735	7.53376	-3.93768	0.000270764	0.00108034	-0.326722	7.41948	7.60722
NDUFA13	-0.18833	10.8012	-3.95604	0.000255638	0.00104512	-0.271597	10.6865	10.8749
PURA	-0.189257	7.58487	-2.31075	0.0252803	0.0493217	-4.55376	7.46967	7.65893
RAC3	-0.191291	4.53456	-3.48749	0.00106838	0.00341431	-1.63501	4.41812	4.60941
DDX41	-0.192114	7.78223	-4.13737	0.000144096	0.000647433	0.279394	7.66529	7.8574
B3GAT1	-0.19233	5.66341	-2.34173	0.0234818	0.0462502	-4.48823	5.54634	5.73867
S100A9	-0.19238	5.05719	-0.927783	0.358258	0.448366	-6.68607	4.94009	5.13247
DDX21	-0.192657	8.65481	-2.29564	0.0262014	0.0505535	-4.58547	8.53754	8.7302
INPP5F	-0.193167	6.39939	-2.64677	0.0110207	0.0244677	-3.80724	6.28181	6.47498
MMD	-0.193258	7.07964	-1.32607	0.191221	0.266675	-6.24303	6.962	7.15526
ANKRD17	-0.194947	7.26786	-3.32309	0.00172986	0.00512408	-2.08996	7.14919	7.34414
SAV1	-0.195267	6.26978	-2.58621	0.0128604	0.0278969	-3.94745	6.15093	6.34619
F11R	-0.195351	7.32084	-2.65549	0.0107765	0.0240431	-3.78684	7.20193	7.39729
GNG7	-0.195802	6.32846	-3.4626	0.00115008	0.00363445	-1.70474	6.20928	6.40508
AURKA	-0.195951	4.95146	-3.22549	0.00229026	0.00647955	-2.35362	4.83218	5.02814
SHC1	-0.196144	7.06443	-3.62262	0.000713146	0.002448	-1.2515	6.94504	7.14118
PQBP1	-0.196988	7.24181	-3.30836	0.00180519	0.00529943	-2.13007	7.1219	7.31889
SIK1	-0.197098	6.0887	-1.91994	0.0609426	0.101825	-5.31875	5.96872	6.16582
TBK1	-0.197472	7.0072	-3.8858	0.000318323	0.00123466	-0.481768	6.887	7.08448
OAS1	-0.19824	5.75672	-1.49768	0.140899	0.206258	-6.00728	5.63605	5.83429
PPP2R2D	-0.198421	6.66488	-3.53947	0.000915314	0.00299258	-1.48849	6.54411	6.74253
BTN3A3	-0.200299	4.56312	-2.50351	0.0158263	0.0331272	-4.13499	4.4412	4.6415
PSMC4	-0.20158	7.60235	-3.24149	0.00218791	0.00624448	-2.31073	7.47965	7.68123
RNF41	-0.201601	6.40755	-5.72447	7.002e-07	7.90425e-06	5.47124	6.28484	6.48644
NKIRAS2	-0.202097	6.43814	-4.85158	1.38544e-05	9.21866e-05	2.549	6.31513	6.51723
ENO1	-0.202616	10.4351	-2.47644	0.0169241	0.0350053	-4.19536	10.3118	10.5144
KPNA1	-0.202791	6.32112	-4.36867	6.84104e-05	0.000348034	0.998406	6.19768	6.40047
BECN1	-0.203855	7.84194	-5.15403	4.98152e-06	3.97995e-05	3.54745	7.71785	7.92171
CLTC	-0.204965	9.93807	-4.90301	1.16552e-05	8.01381e-05	2.71748	9.81331	10.0183
TRADD	-0.205448	7.76328	-5.02933	7.60836e-06	5.66012e-05	3.13362	7.63823	7.84368
CMTM6	-0.206573	8.94785	-2.28099	0.0271225	0.0521092	-4.61605	8.82211	9.02868
CRK	-0.206687	8.17965	-4.41039	5.97175e-05	0.000310778	1.1299	8.05384	8.26053
PTRH2	-0.20736	7.46102	-3.53788	0.000919662	0.00300246	-1.49298	7.3348	7.54216
TWIST1	-0.208007	4.09894	-2.69283	0.00978635	0.0222275	-3.69897	3.97232	4.18033
PSMD6	-0.208112	9.62324	-3.92911	0.000278113	0.00110515	-0.352394	9.49656	9.70468
PARP1	-0.208964	7.54244	-3.60967	0.000741542	0.00252258	-1.28861	7.41524	7.62421
NFATC2IP	-0.209068	5.9404	-5.46623	1.70954e-06	1.65062e-05	4.59486	5.81314	6.02221
HIVEP2	-0.209143	5.4634	-4.79139	1.69509e-05	0.000107135	2.35254	5.3361	5.54524
ACVR2B	-0.209624	5.86278	-4.04443	0.000193554	0.000833346	-0.00448086	5.73518	5.9448
CLEC7A	-0.20981	4.71121	-1.84221	0.0717547	0.11713	-5.45667	4.5835	4.79331
MMP3	-0.210466	4.02343	-5.17143	4.69487e-06	3.79098e-05	3.60541	3.89532	4.10579
IL15	-0.210661	4.35917	-5.2962	3.0655e-06	2.76016e-05	4.02255	4.23095	4.44161
CKLF	-0.210907	6.15618	-2.22162	0.0311587	0.0584291	-4.73839	6.0278	6.23871
PIN1	-0.211157	6.37102	-4.24252	0.000102884	0.000494586	0.604143	6.24249	6.45365
PSMD13	-0.212059	6.93389	-4.89822	1.18448e-05	8.1196e-05	2.70174	6.80481	7.01687
ADIPOR2	-0.212146	8.08586	-4.21857	0.000111122	0.000520943	0.52983	7.95673	8.16887
SREBF1	-0.212569	6.43138	-2.93957	0.00508203	0.0127275	-3.09645	6.30199	6.51456
CASP7	-0.214836	6.512	-3.76532	0.00046191	0.00170142	-0.837722	6.38123	6.59606
CSNK2A2	-0.215435	6.44149	-3.7661	0.000460803	0.0017001	-0.835432	6.31036	6.52579
ATIC	-0.216502	8.58934	-3.31931	0.00174888	0.00516694	-2.10025	8.45755	8.67406
ZFPM2	-0.216884	4.16761	-2.60321	0.0123174	0.0268732	-3.90833	4.0356	4.25248
OGN	-0.218701	3.76284	-2.0746	0.0435214	0.0769681	-5.03001	3.62972	3.84842
DDX1	-0.219213	9.55286	-4.26725	9.50061e-05	0.000461604	0.681037	9.41942	9.63864
MAPK1	-0.220538	6.86739	-4.23566	0.000105182	0.0005035	0.582826	6.73315	6.95369
VNN2	-0.221779	5.02177	-2.29153	0.0264568	0.051003	-4.59406	4.88677	5.10855
CORO2A	-0.221887	4.72036	-3.89395	0.000310347	0.0012141	-0.457467	4.5853	4.80719
PELI1	-0.222293	6.56134	-2.2611	0.0284201	0.0540077	-4.65734	6.42603	6.64833
MINPP1	-0.222767	7.50803	-2.25397	0.028898	0.054824	-4.67205	7.37243	7.5952
CTNNAL1	-0.22317	8.29707	-2.50498	0.0157685	0.0330366	-4.13169	8.16123	8.3844
DR1	-0.223237	6.27606	-4.04018	0.000196173	0.000838544	-0.0173979	6.14018	6.36341
PSMA1	-0.223727	10.1755	-4.24686	0.000101459	0.000488768	0.617609	10.0393	10.2631
S100A1	-0.22478	7.41269	-1.83786	0.072405	0.118022	-5.46424	7.27586	7.50064
ARHGAP10	-0.225484	6.47236	-4.25218	9.97366e-05	0.000481494	0.634131	6.33511	6.5606
TAX1BP1	-0.225605	9.07967	-5.57896	1.15873e-06	1.18448e-05	4.97646	8.94234	9.16795
RAF1	-0.225944	7.95933	-4.71084	2.21786e-05	0.00013313	2.09098	7.8218	8.04775
PDGFRL	-0.225988	4.3998	-3.16279	0.00273664	0.00757247	-2.52038	4.26224	4.48823
DNMT1	-0.226645	5.88505	-1.85544	0.0698074	0.114363	-5.43354	5.74709	5.97373
DACH1	-0.227287	4.8188	-3.09419	0.00331832	0.00887886	-2.70038	4.68045	4.90774
PRDX2	-0.228137	9.35991	-4.40797	6.01923e-05	0.000312532	1.12224	9.22104	9.44918
DSE	-0.228508	6.5235	-1.51922	0.135402	0.199757	-5.97583	6.38441	6.61291
FOLH1	-0.229025	7.11516	-1.03663	0.305211	0.39281	-6.57979	6.97575	7.20478
PPP4C	-0.230076	8.35002	-3.94632	0.000263539	0.0010659	-0.300789	8.20997	8.44005
UPP1	-0.232644	6.663	-1.6036	0.115499	0.175884	-5.84879	6.52139	6.75403
BTN2A2	-0.23516	5.23722	-5.22213	3.94916e-06	3.33109e-05	3.77461	5.09407	5.32923
DARS	-0.235545	8.66406	-4.04669	0.000192179	0.000830581	0.00236716	8.52069	8.75623
MAPK9	-0.236425	7.08893	-4.50266	4.41523e-05	0.000241413	1.42243	6.94501	7.18144
CASP3	-0.236865	5.90689	-3.25318	0.00211589	0.00608485	-2.27932	5.76271	5.99957
NRIP1	-0.237565	7.18651	-2.39209	0.020802	0.041918	-4.38024	7.04191	7.27947
NPM1	-0.237624	10.2634	-4.31276	8.20152e-05	0.000407205	0.823055	10.1188	10.3564
CSTB	-0.23817	10.4629	-2.49267	0.016258	0.0338775	-4.15923	10.3179	10.5561
HP	-0.239492	4.72228	-2.56253	0.013653	0.0292804	-4.00162	4.5765	4.81599
MSN	-0.239832	8.84178	-3.04803	0.00377317	0.00996661	-2.82004	8.69579	8.93563
BMPR1A	-0.239848	6.91819	-3.90546	0.000299421	0.00117777	-0.423135	6.77219	7.01204
TRIM13	-0.2402	7.4486	-2.86582	0.00620196	0.0150024	-3.28044	7.3024	7.5426
PDCD6	-0.240882	7.85803	-4.7644	1.85508e-05	0.00011532	2.26475	7.7114	7.95229
IL15RA	-0.242973	5.97339	-3.89309	0.000311175	0.00121478	-0.460018	5.8255	6.06847
UBE3A	-0.243117	6.63795	-6.70868	2.25674e-08	4.26712e-07	8.85732	6.48996	6.73308
SH3BP2	-0.244195	6.49836	-4.74301	1.99238e-05	0.000122512	2.19527	6.34972	6.59392
RGS1	-0.245376	3.9092	-2.04937	0.0460269	0.0805827	-5.07839	3.75984	4.00522
POLR2F	-0.246128	7.95213	-4.53617	3.9546e-05	0.000219388	1.52927	7.80231	8.04844
PSMC2	-0.246504	10.0108	-5.24533	3.64819e-06	3.13551e-05	3.85219	9.86079	10.1073
ISG20L2	-0.246948	6.13061	-4.33903	7.53209e-05	0.000378385	0.90535	5.9803	6.22724
BRD4	-0.247276	6.18585	-2.61125	0.0120681	0.0264565	-3.88977	6.03534	6.28261
TLR1	-0.250978	4.16514	-3.29606	0.00187043	0.00546204	-2.16346	4.01237	4.26335
KRAS	-0.251137	7.05918	-3.2135	0.00236989	0.00667984	-2.38566	6.90631	7.15745
IFIT5	-0.25319	7.10992	-2.87767	0.0060077	0.0145947	-3.25109	6.9558	7.20899
MAP3K7	-0.257481	6.29366	-4.98251	8.91421e-06	6.44151e-05	2.979	6.13693	6.39441
TNFRSF10B	-0.257777	6.29679	-3.51339	0.000989293	0.0031885	-1.56216	6.13989	6.39766
IL6	-0.258535	4.40499	-2.74487	0.00854579	0.0197673	-3.57504	4.24762	4.50616
PVRL2	-0.258697	6.93152	-4.56221	3.62937e-05	0.000205876	1.61253	6.77406	7.03275
MYL6B	-0.260045	8.44349	-5.0241	7.74436e-06	5.74247e-05	3.11632	8.2852	8.54524
AKT1	-0.261267	7.09412	-5.62893	9.74883e-07	1.03365e-05	5.1461	6.93509	7.19636
ARL1	-0.261474	7.63328	-5.09822	6.02299e-06	4.66422e-05	3.36187	7.47413	7.7356
SQSTM1	-0.262019	7.50746	-4.31836	8.05422e-05	0.000402534	0.840568	7.34797	7.60999
RIT1	-0.265341	6.62759	-3.12869	0.00301257	0.00820592	-2.61017	6.46608	6.73142
NFKBIB	-0.266071	6.65835	-6.31021	9.09602e-08	1.36681e-06	7.48103	6.4964	6.76247
GATA6	-0.266465	4.15344	-2.61162	0.0120567	0.0264565	-3.88891	3.99125	4.25771
GLRX	-0.268001	10.5309	-3.3962	0.0013981	0.00430432	-1.88926	10.3678	10.6358
ACTR3	-0.268211	9.25393	-3.11972	0.00308943	0.00837506	-2.63369	9.09067	9.35888
PSMB5	-0.268274	9.4971	-5.02096	7.82728e-06	5.78505e-05	3.10593	9.3338	9.60207
RFX5	-0.2701	7.2077	-6.75037	1.9505e-08	3.84842e-07	9.00145	7.04329	7.31339
DUSP6	-0.271499	7.77048	-1.93105	0.059517	0.0998108	-5.29864	7.60522	7.87672
EYA3	-0.271525	5.3686	-5.52456	1.39813e-06	1.37929e-05	4.79213	5.20332	5.47485
[truncated: 271 more rows]

## Sheet: Table S2
Table S2. Coefficient of signatures for PC1 and PC2
	Coefficient of signatures for PC1	Coefficient of signatures for PC2
T.cells	-0.408869	0.0640204
Cytotoxic.lymphocytes	-0.418395	-0.130406
B.lineage	-0.38392	0.245847
NK.cells	-0.2589	-0.299454
Monocytic.lineage	-0.0821801	0.639785
Myeloid.dendritic.cells	-0.415608	0.0201375
Neutrophils	-0.319135	-0.195318
Endothelial.cells	-0.341907	-0.297989
Fibroblasts	-0.212406	0.540468
